# Supplementary material for: Genetic variation in the odorant receptors family 13 and the mhc loci influence mate selection in a multiple sclerosis dataset
Source: BMC Genomics. 2010 Nov 10;11:626. doi: 10.1186/1471-2164-11-626 (PMC3091764; doi:10.1186/1471-2164-11-626)
Supplement: Additional file 1 — Table S1. Top similarities at the regional level using R1. Each of the top regions was compared against all regions from the genome with lower recombination rate if the region is lower than average, or higher recombination rate if the region is higher than average. On the far right, we see what results would look like using the more homogeneous subset (803 couples of Western European descent) of the population (see Methods). [file 1471-2164-11-626-S1.XLS]

## Sheet: Top similarities - 300 SNPs - 3
chr	start	stop	n.snps	R-chaix	Permutation.pvalue	average recombination rate	number of regions across genome with more extreme recombination rate	Fraction of regions with region more extreme recombination rate that had a more extreme R-chaix		R-chaix (803 Western European couples)	Fraction of regions with region more extreme recombination rate that had a more extreme R-chaix (803 Western European Couples)
4	170700000	174300000	308	0.0120632	0.00308	0.876237	2289	0		0.0118399	0.00480559
2	133700000	137300000	351	0.0120535	0.0018	1.44734	9502	0.000105241		0.00609177	0.0385182
4	171000000	174600000	306	0.0120085	0.00273	0.90847	2653	0.000376932		0.0119188	0.00376932
4	170800000	174400000	304	0.0119588	0.00325	0.884605	2396	0.000417362		0.0118582	0.00459098
2	133600000	137200000	354	0.0119554	0.00181	1.47952	9830	0.000406918		0.00635088	0.0318413
4	170900000	174500000	308	0.0119464	0.00275	0.90744	2644	0.00075643		0.0118892	0.00378215
2	133800000	137400000	348	0.0117465	0.00264	1.3729	8667	0.000461521		0.00529493	0.0621899
4	170600000	174200000	316	0.0115835	0.00445	0.881768	2355	0.000424628		0.0113592	0.00509554
2	133300000	136900000	379	0.0115709	0.00089	1.56889	10944	0.000730994		0.00731248	0.0142544
8	49500000	53100000	344	0.0115601	0.03682	0.490961	195	0		0.0131656	0
2	134300000	137900000	367	0.0114813	0.00359	1.25626	7126	0.000841987		0.00524052	0.0663766
8	49600000	53200000	348	0.0114475	0.03405	0.533182	258	0.00387597		0.0129782	0.00387597
2	133900000	137500000	367	0.0112967	0.00296	1.34298	8302	0.000963623		0.00456279	0.094676
5	61400000	65000000	402	0.0112534	0.00022	0.529728	254	0.00393701		0.00864391	0.0275591
2	133500000	137100000	357	0.0112496	0.00255	1.53716	10572	0.00122966		0.00593351	0.0408627
2	134400000	138000000	349	0.0112377	0.00554	1.29776	7684	0.00117126		0.00451658	0.100599
2	134200000	137800000	363	0.0111941	0.00482	1.25952	7173	0.00125471		0.00456572	0.0964729
2	134500000	138100000	333	0.0111819	0.00712	1.19004	6239	0.00128226		0.00382137	0.14794
8	49700000	53300000	356	0.0111685	0.03434	0.622135	498	0.0060241		0.0127624	0.00401606
2	134000000	137600000	369	0.0110226	0.00384	1.3349	8174	0.00159041		0.00395701	0.132738
12	76300000	79900000	381	0.0110178	0.00187	1.33244	8141	0.00159686		0.0120632	0.00122835
8	49400000	53000000	338	0.0109926	0.04626	0.430715	97	0		0.0125069	0
5	62300000	65900000	398	0.0109812	0.00015	0.802496	1617	0.00309215		0.00936182	0.0160792
5	61300000	64900000	393	0.0109718	0.00021	0.536602	263	0.0152091		0.00828466	0.0380228
4	170500000	174100000	309	0.0109042	0.00693	0.842757	1967	0.00355872		0.0106624	0.00762583
5	61500000	65100000	395	0.0108398	0.00034	0.533834	260	0.0153846		0.00853739	0.0346154
8	50200000	53800000	359	0.0108169	0.03668	0.768728	1304	0.0053681		0.0122806	0.00460123
4	170400000	174000000	302	0.0108089	0.00681	0.861151	2148	0.00465549		0.0102781	0.00837989
8	49300000	52900000	336	0.0107819	0.04995	0.433958	107	0.00934579		0.0122495	0.00934579
5	62100000	65700000	423	0.0107406	0.00018	0.811714	1692	0.00591017		0.0084453	0.0206856
8	50000000	53600000	366	0.0107175	0.03571	0.770957	1327	0.00678222		0.0123589	0.0037679
5	61200000	64800000	391	0.0106919	0.00039	0.546038	274	0.0255474		0.0079456	0.040146
2	134700000	138300000	325	0.010676	0.01133	1.13585	5555	0.00360036		0.00295304	0.229883
2	134100000	137700000	370	0.0106691	0.0055	1.29459	7640	0.00314136		0.00375031	0.15
2	133400000	137000000	378	0.0106514	0.00222	1.58984	11239	0.00302518		0.00595271	0.0394163
8	50100000	53700000	363	0.0106393	0.03785	0.762019	1255	0.00717131		0.0122074	0.00557769
4	143500000	147100000	306	0.0105934	0.0094	0.814224	1709	0.00819193		0.00640105	0.0450556
8	49800000	53400000	353	0.0105896	0.04222	0.608229	455	0.0175824		0.0123597	0.00659341
2	133200000	136800000	380	0.0105885	0.00136	1.4738	9770	0.00348004		0.00685467	0.0216991
8	49900000	53500000	362	0.0105818	0.04012	0.761213	1248	0.00801282		0.0122916	0.00400641
8	49200000	52800000	332	0.0105659	0.05405	0.444548	132	0.0151515		0.0118591	0.0151515
5	61900000	65500000	404	0.0105499	0.00029	0.622549	499	0.0220441		0.00846125	0.0240481
2	134600000	138200000	332	0.0105438	0.01057	1.09553	5069	0.00512922		0.00314558	0.204182
5	62200000	65800000	398	0.0105022	0.00031	0.811239	1685	0.010089		0.00834649	0.021365
5	61800000	65400000	409	0.0104713	0.00027	0.620651	494	0.0202429		0.00836224	0.0222672
5	62000000	65600000	409	0.0104453	0.00032	0.666029	690	0.0188406		0.0082964	0.0217391
5	61700000	65300000	416	0.010434	0.00032	0.626604	512	0.0253906		0.00831122	0.0273438
12	76400000	80000000	373	0.0103703	0.00223	1.25255	7078	0.00466233		0.0117468	0.00211924
5	62400000	66000000	408	0.010343	0.00029	0.886805	2414	0.011599		0.00880386	0.014913
4	143400000	147000000	316	0.0102867	0.0138	0.799095	1578	0.0120406		0.00643378	0.0449937
2	135000000	138600000	307	0.0102679	0.01343	1.03316	4280	0.00747664		0.00303227	0.224065
2	135100000	138700000	301	0.0102624	0.01301	0.992024	3758	0.00851517		0.00315798	0.215274
2	135300000	138900000	306	0.0102568	0.01331	0.968183	3419	0.00935946		0.00395371	0.148289
2	134900000	138500000	314	0.0102055	0.01508	1.03723	4328	0.00808688		0.00282216	0.25439
5	61100000	64700000	393	0.0102034	0.00062	0.553133	288	0.03125		0.00735808	0.0416667
5	61600000	65200000	402	0.0101878	0.00056	0.590798	380	0.0263158		0.00802016	0.0289474
2	134800000	138400000	315	0.0101062	0.01726	1.1025	5157	0.00756254		0.00244048	0.295715
12	76200000	79800000	384	0.0100929	0.00374	1.3182	7950	0.00591195		0.0109279	0.00251572
8	112100000	115700000	317	-0.0100875	0.00857	0.38752	41	0		-0.00835357	0
8	112000000	115600000	309	-0.0100784	0.00926	0.39045	42	0.0238095		-0.00819472	0.0238095
4	170300000	173900000	306	0.0100695	0.01072	0.973718	3502	0.00999429		0.00951198	0.00856653
8	49100000	52700000	325	0.00990638	0.06914	0.448603	136	0.0220588		0.0108994	0.0220588
2	133100000	136700000	389	0.00988703	0.00232	1.57863	11079	0.00532539		0.00659402	0.0250023
2	22500000	26100000	312	0.00988591	0.00055	1.21993	6622	0.00664452		0.00862117	0.00845666
2	22700000	26300000	300	0.00988524	0.0007	1.24795	7011	0.00641849		0.00809289	0.0108401
8	111900000	115500000	307	-0.00987513	0.01101	0.378521	26	0		-0.00794378	0
8	48900000	52500000	300	0.00987254	0.07659	0.420006	74	0		0.0105013	0
4	143300000	146900000	328	0.00984888	0.01964	0.851617	2038	0.0142296		0.0062959	0.0421982
2	133000000	136600000	414	0.00977589	0.0014	1.57391	11010	0.00572207		0.00653818	0.0264305
8	49000000	52600000	315	0.00965075	0.07738	0.423736	86	0.0116279		0.0104634	0.0116279
8	111800000	115400000	302	-0.00959872	0.0143	0.379617	28	0.0357143		-0.00752429	0.0357143
5	62500000	66100000	408	0.00958495	0.00064	0.888859	2437	0.0147723		0.00792828	0.0201067
2	22600000	26200000	308	0.00954178	0.00072	1.2424	6947	0.0070534		0.00800229	0.01094
2	135400000	139000000	306	0.00953849	0.01853	0.966594	3394	0.0114909		0.00345773	0.189747
4	143200000	146800000	336	0.00947786	0.02543	0.842577	1962	0.0147808		0.00599084	0.0550459
4	135000000	138600000	330	0.00947496	0.00067	1.09381	5049	0.00911071		0.00640279	0.0346603
4	170200000	173800000	311	0.00944736	0.01496	0.958211	3281	0.0121914		0.00917563	0.0115818
2	22400000	26000000	316	0.00943817	0.00108	1.209	6491	0.00801109		0.00812119	0.010322
2	132900000	136500000	418	0.00942555	0.00158	1.5837	11154	0.00654474		0.00635921	0.0302134
8	112200000	115800000	310	-0.00936916	0.01023	0.391417	44	0.0909091		-0.00778058	0.0681818
4	81500000	85100000	387	0.0093556	0.00798	1.39933	8976	0.00735294		0.00845396	0.00835561
2	132800000	136400000	414	0.00935364	0.00151	1.63004	11743	0.00647194		0.00629881	0.0304011
9	11200000	14800000	520	0.00909487	0.00045	2.22684	4175	0		0.00874755	0
12	76100000	79700000	380	0.00909371	0.0077	1.32967	8096	0.0076581		0.0100177	0.00370553
4	170000000	173600000	326	0.00904515	0.01314	1.08724	4947	0.00950071		0.00880622	0.00950071
4	81300000	84900000	372	0.00903733	0.01262	1.50237	10117	0.00711673		0.00780644	0.0107739
5	95500000	99100000	339	0.00903365	0.00387	0.979547	3578	0.0122974		0.00773436	0.0167691
4	170100000	173700000	311	0.00902854	0.01714	1.00951	3990	0.0115288		0.00869826	0.0112782
2	132700000	136300000	407	0.00901437	0.00184	1.64786	11980	0.00684474		0.00636824	0.0283806
4	81600000	85200000	388	0.00895173	0.01005	1.45356	9569	0.0075243		0.00802644	0.00940537
5	62600000	66200000	424	0.0089469	0.0011	0.874569	2275	0.0145055		0.00735701	0.0206593
9	11100000	14700000	506	0.00894482	0.00072	2.12984	4820	0.000207469		0.00872314	0.000207469
8	112300000	115900000	310	-0.0089134	0.01324	0.393306	48	0.104167		-0.00737814	0.125
12	76600000	80200000	363	0.0088812	0.0071	1.23775	6884	0.00842533		0.0103741	0.00334108
4	81400000	85000000	381	0.00885369	0.0124	1.45944	9623	0.00779383		0.0077346	0.0114309
2	132600000	136200000	407	0.00885357	0.00205	1.68243	9271	0.000215726		0.00619943	0.00992342
18	57300000	60900000	450	0.00883988	0.00335	1.87774	7179	0.00027859		0.00740999	0.00362167
3	41500000	45100000	321	0.00880927	0.00398	1.26953	7303	0.00876352		0.00877802	0.00780501
4	81200000	84800000	370	0.00880838	0.01493	1.49996	10078	0.00783886		0.00750795	0.0129986
12	76500000	80100000	364	0.00877088	0.00782	1.25629	7127	0.00883962		0.010265	0.00378841
