# Supplementary material for: Genetic variation in the odorant receptors family 13 and the mhc loci influence mate selection in a multiple sclerosis dataset
Source: BMC Genomics. 2010 Nov 10;11:626. doi: 10.1186/1471-2164-11-626 (PMC3091764; doi:10.1186/1471-2164-11-626)
Supplement: Additional file 3 — Table S2. Genome-wide SNP-level results. Approximately 4,000 most highly correlated SNPs among the 930 IMSGC couples. This includes positive and negative correlation. All SNPs with a one-tailed p value of 0.01 or better are highlighted by filter. [file 1471-2164-11-626-S3.XLS]

## Sheet: step 5 output -- filtered data
	cor	pval	Benjamini Hochberg fdr (qval)	lfdr	chromosome	position (from Affy)	symbol (from Affy)	MAF	HET_pval
rs1805755	0.980755	2.22045e-16	1.85336e-11	9.26678e-10	12	8993679	PHC1	0.0146341	1
rs4522372	0.309162	2.22045e-16	1.85336e-11	9.26678e-10	15	69559985	NA	0.00511302	1
rs1059209	0.287447	2.22045e-16	1.85336e-11	9.26678e-10	4	166620818	NA	0.00515184	0.04553
rs12476453	0.268549	2.22045e-16	1.85336e-11	9.26678e-10	2	3633584	NA	0.00350972	0.02091
rs1477862	0.255125	4.21885e-15	2.58925e-10	9.26678e-10	11	39571586	NA	0.00215169	1
rs17114502	0.253857	5.77316e-15	3.21248e-10	6.22728e-08	14	28655220	NA	0.00622631	1
rs8001250	0.239567	1.92291e-13	9.17146e-09	3.70041e-07	13	59128903	NA	0.00459211	1
rs11943213	0.228794	2.3137e-12	8.66585e-08	3.70041e-07	4	5661789	NA	0.00483611	1
rs2513845	0.228614	2.40896e-12	8.93647e-08	1.59618e-06	8	99023188	NA	0.00458468	1
rs383907	0.220613	1.41012e-11	4.11333e-07	1.59618e-06	18	5160851	NA	0.00483871	1
rs17143668	0.219854	1.66185e-11	4.63443e-07	1.59618e-06	10	8526450	NA	0.00242066	1
rs12088923	0.219817	1.67515e-11	4.6607e-07	1.75736e-05	1	41861453	NA	0.00243243	1
rs6025492	0.210421	1.21592e-10	2.90142e-06	1.75736e-05	20	36475014	NA	0.00513514	1
rs17048702	0.210404	1.22024e-10	2.91001e-06	7.6539e-05	2	57299430	NA	0.00514069	1
rs17069466	0.203841	4.61626e-10	9.95541e-06	7.6539e-05	13	46556405	NA	0.00511578	0.04522
rs7525341	0.202688	5.80518e-10	1.21136e-05	0.000178144	1	39099272	NA	0.00510478	1
rs4151655	0.195573	2.31863e-09	4.01985e-05	0.000178144	6	32024964	NA	0.00541126	1
rs1027463	0.194636	2.77156e-09	4.60224e-05	0.000178144	1	110315085	NA	0.00513236	0.04536
rs17035174	0.193545	3.40831e-09	5.34248e-05	0.000178144	2	109292337	NA	0.00565124	1
rs5981675	0.192471	4.17275e-09	6.12851e-05	0.000178144	23	73674734	NA	0.00781671	0.08905
rs8087793	0.192359	4.26201e-09	6.21388e-05	0.000178144	18	29387454	NA	0.00537924	1
rs1073140	0.192359	4.26201e-09	6.21388e-05	0.000178144	18	29396970	NA	0.00537924	1
rs2901555	0.192292	4.31552e-09	6.26447e-05	0.000497246	18	29361757	NA	0.00540249	1
rs11996527	0.189336	7.48406e-09	9.94413e-05	0.000497246	8	108888216	NA	0.00867679	1
rs522342	0.188624	8.53418e-09	0.000110299	0.000497246	13	100715090	NA	0.0075431	0.09751
rs17025292	0.188468	8.78353e-09	0.000112791	0.00125031	1	110242914	NA	0.00514626	0.04548
rs6601301	0.18449	1.81138e-08	0.000212263	0.00125031	8	9269536	PPP1R3B	0.0105235	0.1829
rs12575389	0.184338	1.86159e-08	0.000217124	0.00125031	11	128263826	NA	0.00296976	1
rs2033518	0.183215	2.2766e-08	0.000255633	0.00125031	3	442783	NA	0.00568182	1
rs6599095	0.18249	2.59095e-08	0.000282942	0.00125031	3	40385940	NA	0.00867209	1
rs2282678	0.181444	3.11972e-08	0.000325646	0.00125031	4	72973827	NA	0.0056482	1
rs17106252	0.181434	3.1253e-08	0.000326077	0.00324222	14	36619817	NA	0.00565124	1
rs7182208	0.179607	4.31074e-08	0.000433233	0.00324222	15	21307940	NA	0.00621958	1
rs4660204	0.17771	5.99967e-08	0.000572975	0.00324222	1	41895895	NA	0.00296336	1
rs782657	0.177672	6.03859e-08	0.000576032	0.00504406	1	41877609	NA	0.00297458	1
rs10512600	0.173638	1.2051e-07	0.0010322	0.00504406	17	70324574	NA	0.00861141	1
rs1491710	0.172808	1.38655e-07	0.00115212	0.00504406	4	72974129	NA	0.00592034	1
rs16892676	0.172786	1.39156e-07	0.00115532	0.00504406	4	15628778	NA	0.00592672	1
rs11846664	0.172004	1.58727e-07	0.00127669	0.00504406	14	36622695	NA	0.00591716	1
rs17154586	0.171797	1.64307e-07	0.00130991	0.00504406	7	80168572	NA	0.00322581	1
rs9621212	0.171776	1.64904e-07	0.00131343	0.00504406	22	29908826	NA	0.00323276	1
rs2223047	0.171731	1.66141e-07	0.0013207	0.00786387	21	35833918	NA	0.00887574	1
rs17358725	0.170585	2.01159e-07	0.00154441	0.00786387	1	41584976	SCMH1	0.0105065	0.01611
rs7831965	0.170234	2.13248e-07	0.00161812	0.00842032	8	108892450	NA	0.00914962	1
rs6805026	0.169363	2.46328e-07	0.00181502	0.00842032	3	40341464	NA	0.00888052	1
rs7834497	0.16881	2.69871e-07	0.00194836	0.00842032	8	9261549	PPP1R3B	0.0110751	0.2007
rs1678893	0.16821	2.97798e-07	0.0020997	0.00842032	5	31799002	NA	0.00860215	0.1258
rs17195452	0.167885	3.14129e-07	0.00218497	0.0126136	11	45438165	NA	0.0088662	1
rs6117237	0.165408	4.6984e-07	0.00300962	0.0126136	20	6310070	BMP2	0.0113269	0.2093
rs2225114	0.165367	4.72899e-07	0.00302451	0.0126136	20	6305448	BMP2	0.0113391	0.2095
rs6054194	0.165347	4.74441e-07	0.00303201	0.0126136	20	6307136	BMP2	0.0113452	0.2096
rs16848786	0.165002	5.01571e-07	0.00316192	0.0126136	1	198192935	NA	0.00623983	1
rs2067518	0.164453	5.47837e-07	0.00337553	0.0126136	4	174987396	FBXO8	0.0113086	0.209
rs5753527	0.163691	6.18855e-07	0.00368527	0.0126136	22	29980819	NA	0.0032345	1
rs4559098	0.163604	6.27563e-07	0.00372182	0.0126136	6	156245033	ARID1B	0.0329908	0.7201
rs257048	0.161635	8.57591e-07	0.00458964	0.0126136	5	16747367	NA	0.00647598	1
rs4374829	0.161366	8.94769e-07	0.00471424	0.0126136	6	156241389	NOX3	0.0327781	0.7202
rs887809	0.161311	9.02504e-07	0.00473968	0.0126136	7	54796863	NA	0.00918422	1
rs16906491	0.161242	9.12329e-07	0.00477176	0.0126136	9	117799130	NA	0.00920411	1
rs710234	0.161226	9.147e-07	0.00477947	0.0126136	1	41871950	NA	0.00323276	1
rs2209755	0.161213	9.16588e-07	0.00478559	0.0126136	20	6305178	BMP2	0.0116342	0.219
rs2668939	0.161166	9.23352e-07	0.00480744	0.0126136	1	41875566	NA	0.00325027	1
rs17063769	0.161126	9.29122e-07	0.00482599	0.0126136	4	178112094	NA	0.00671682	1
rs1838433	0.161001	9.4768e-07	0.00488505	0.0126136	2	80480635	NA	0.0072973	1
rs12256633	0.160942	9.56385e-07	0.00491245	0.0818152	10	108433366	NA	0.00704607	1
rs204552	0.157786	1.56249e-06	0.00773148	0.0818152	19	49635320	ZNF229	0.0121098	1
rs10491244	0.157209	1.70761e-06	0.00837604	0.0818152	5	81751783	MGC23909	0.217379	0.5826
rs6054125	0.1563	1.96245e-06	0.00948122	0.0818152	20	6268112	BMP2	0.011828	0.2269
rs2036108	0.155368	2.26148e-06	0.0107363	0.0818152	8	26719017	ADRA1A	0.23429	0.8969
rs16899786	0.155017	2.38493e-06	0.0112419	0.0818152	8	125668806	NA	0.00918919	0.1419
rs2506959	0.154376	2.62741e-06	0.0122142	0.0818152	6	93728395	MAP3K7	0.02	0.5252
rs2379026	0.153123	3.1715e-06	0.0143014	0.0818152	11	91077652	NA	0.00647598	0.07221
rs10121577	0.153037	3.21243e-06	0.0144534	0.0818152	9	104018359	OR13F1	0.133062	0.7624
rs7142486	0.152619	3.41924e-06	0.0152109	0.0818152	14	83573821	NA	0.00976139	1
rs2414501	0.152177	3.65194e-06	0.0160431	0.120154	15	55400413	CGNL1	0.467374	0.06094
rs2285809	0.151544	4.01182e-06	0.0173952	0.134858	12	111171146	FLJ34154	0.0819849	0.8769
rs17390811	0.147055	7.72458e-06	0.0299218	0.134858	8	2975473	CSMD1	0.012959	0.03593
rs1474561	0.146731	8.09293e-06	0.0310204	0.134858	6	14857627	CD83	0.372554	0.6859
SNP_A-2079793	0.146648	8.18999e-06	0.0313061	0.134858	16	84953148		0.184946	0.4416
rs1366931	0.146499	8.36682e-06	0.0318225	0.134858	23	136864188	NA	0.00969828	1
rs9873318	0.146222	8.70573e-06	0.032798	0.134858	3	177770956	TBL1XR1	0.0355987	0.5046
rs10920214	0.146137	8.81197e-06	0.0331001	0.134858	1	198206877	NA	0.00645508	0.07198
rs11996861	0.145858	9.16962e-06	0.0341038	0.134858	8	67790460	C8orf44	0.0420939	1
rs17074260	0.145686	9.39769e-06	0.0347335	0.134858	8	5454925	CSMD1	0.0236814	0.6237
rs17030228	0.145494	9.65895e-06	0.0354453	0.134858	2	43091978	HAAO	0.0220549	0.01096
rs9888204	0.1453	9.92916e-06	0.0361709	0.134858	11	122684333	ASAM	0.0228137	0.2442
rs17133842	0.145208	1.0059e-05	0.0365158	0.134858	7	50316691	DDC	0.0129171	1
SNP_A-1998393	0.145208	1.0059e-05	0.0365158	0.134858	23	24435950		0.0199139	1
rs2834639	0.144616	1.09399e-05	0.0387937	0.134858	21	35097947	RUNX1	0.012938	1
rs16855130	0.144185	1.16285e-05	0.0405024	0.134858	1	176726285	CAP350	0.136665	0.2313
rs12286535	0.143908	1.20903e-05	0.0416143	0.134858	11	91080021	NA	0.00674582	0.07826
rs12626410	0.143888	1.21245e-05	0.0416956	0.134858	21	34235177	ATP5O	0.341338	0.2558
rs7048071	0.143856	1.21803e-05	0.041828	0.134858	9	103901787	CYLC2	0.125819	0.6707
rs4925489	0.143796	1.22838e-05	0.0420725	0.134858	1	225914901	NA	0.00701565	1
rs2681055	0.143647	1.25435e-05	0.0426807	0.134858	7	11419220	?	0.284416	0.9082
rs3845675	0.143575	1.26716e-05	0.0429775	0.134858	2	237576078	NA	0.00650054	0.07248
rs6746209	0.14348	1.28416e-05	0.0433687	0.134858	2	133041754	GPR39	0.122241	0.5112
rs4767879	0.143449	1.28981e-05	0.043498	0.215237	12	111426790	PTPN11	0.0857298	0.8815
rs12139323	0.143063	1.36147e-05	0.0454047	0.215237	1	176656761	CAP350	0.137001	0.1683
rs8008478	0.142211	1.53356e-05	0.0498158	0.215237	14	36620792	NA	0.00702703	1
rs16855110	0.142154	1.54582e-05	0.0501211	0.215237	1	176717163	CAP350	0.137439	0.1716
rs7895097	0.14157	1.6765e-05	0.053309	0.215237	10	2101030	IDI1	0.0729279	0.05591
rs10099373	0.141388	1.7194e-05	0.0543286	0.215237	8	129561598	NA	0.00726588	1
rs1898458	0.140409	1.96813e-05	0.0599972	0.215237	10	124902105	BUB3	0.0105292	1
rs1980364	0.140004	2.08078e-05	0.0624351	0.215237	12	110980362	FLJ13089	0.0859375	0.4609
rs7114	0.139361	2.27242e-05	0.0664112	0.215237	12	110923469	?	0.0849108	0.4521
rs11021040	0.138705	2.48509e-05	0.0705882	0.215237	11	94469259	KIAA0830	0.0440303	0.7791
rs6731322	0.138529	2.54514e-05	0.0717254	0.215237	2	173942527	CDCA7	0.0995671	0.4384
rs3093927	0.138394	2.59244e-05	0.0726086	0.215237	14	19892935	NA	0.00728548	1
rs7501522	0.138245	2.64545e-05	0.0735858	0.215237	17	285907	NA	0.00512959	1
rs11575388	0.138142	2.68254e-05	0.0742615	0.215237	7	50341432	DDC	0.0134481	1
rs17118699	0.138116	2.69183e-05	0.0744298	0.215237	1	59256253	FLJ10986	0.0134553	1
rs13430861	0.138015	2.72892e-05	0.0750976	0.215237	2	50240026	NRXN1	0.358089	0.1675
rs9857064	0.13801	2.73094e-05	0.0751337	0.215237	3	72911511	NA	0.00699677	0.0843
rs7707503	0.137919	2.76465e-05	0.0757348	0.215237	5	165161501	NA	0.00376344	1
rs12694294	0.137847	2.7919e-05	0.076217	0.215237	2	213798241	ZNFN1A2	0.12993	0.1804
rs9388981	0.137827	2.79919e-05	0.0763454	0.215237	6	132677339	NA	0.00378993	1
rs1450686	0.137738	2.83314e-05	0.0769403	0.215237	9	104017451	SMC2L1	0.137865	1
rs2417489	0.137426	2.9552e-05	0.079038	0.215237	9	104010056	SMC2L1	0.135361	1
rs1467608	0.136789	3.21942e-05	0.0833675	0.215237	9	96024829	HSD17B3	0.0239119	1
rs7861414	0.136785	3.2214e-05	0.0833989	0.215237	9	104019596	OR13F1	0.135142	1
rs1496267	0.136747	3.23793e-05	0.0836605	0.215237	4	121946446	PRDM5	0.0111051	1
rs1467612	0.136744	3.23895e-05	0.0836766	0.215237	9	96026112	HSD17B3	0.0239247	1
rs7628780	0.136743	3.23962e-05	0.0836872	0.215237	3	9610563	LOC375323	0.049569	1
rs3804452	0.136707	3.25536e-05	0.0839351	0.215237	6	36184912	MAPK13	0.105321	0.9009
rs17655810	0.136422	3.38178e-05	0.085894	0.215237	21	34233613	ATP5O	0.339087	0.01339
rs7888140	0.136321	3.42789e-05	0.0865939	0.215237	23	19585591	NA	0.00565733	1
SNP_A-1931905	0.136309	3.43345e-05	0.0866778	0.215237	23	143958397		0.0148168	1
rs10991134	0.135941	3.60666e-05	0.0892377	0.215237	9	103999915	SMC2L1	0.135113	1
rs1057246	0.135732	3.7087e-05	0.0906984	0.215237	1	171859191	KIAA0040	0.455184	0.399
rs7449883	0.135714	3.71754e-05	0.0908234	0.215237	6	94717168	NA	0.00725416	1
rs2417492	0.135634	3.75703e-05	0.0913786	0.215237	9	104010267	SMC2L1	0.123602	0.3248
rs2417491	0.135623	3.76295e-05	0.0914614	0.215237	9	104010095	SMC2L1	0.135433	1
rs10252097	0.135541	3.80403e-05	0.0920329	0.222403	7	35823073	KIAA1706	0.0105519	1
rs2417493	0.135282	3.93725e-05	0.0938953	0.237896	9	104014642	SMC2L1	0.135411	1
rs10991133	0.134943	4.1184e-05	0.0964636	0.237896	9	103999882	OR13F1	0.134605	0.9209
SNP_A-2101874	0.134864	4.16208e-05	0.0970692	0.237896	9	107498503		0.122455	0.001836
rs11220660	0.134845	4.17241e-05	0.0972117	0.237896	11	126294566	ST3GAL4	0.0107701	1
rs556386	0.134755	4.22252e-05	0.0978987	0.237896	9	132293127	NA	0.00407609	1
rs9294075	0.134629	4.29352e-05	0.0988609	0.260998	6	63829184	KHDRBS2	0.0367568	0.0988
rs9448077	0.133819	4.77744e-05	0.105499	0.260998	6	63827512	KHDRBS2	0.0374187	0.322
rs6760963	0.133641	4.8902e-05	0.106969	0.260998	2	238180268	MLPH	0.155858	0.3746
rs12341963	0.133611	4.90949e-05	0.107218	0.260998	9	104025897	OR13F1	0.135259	1
rs2885819	0.133545	4.95242e-05	0.107768	0.260998	1	196830145	NA	0.00728942	0.09103
rs16891097	0.133344	5.08463e-05	0.109439	0.260998	5	62127552	HTR1A	0.0134409	0.2838
rs7606758	0.133211	5.174e-05	0.110547	0.260998	2	50269385	NRXN1	0.356832	0.1547
rs1411764	0.133117	5.23825e-05	0.111335	0.260998	13	109057261	IRS2	0.0193653	1
rs1468251	0.133	5.31912e-05	0.112314	0.260998	12	111240153	RPL6	0.0871905	0.5595
rs7182551	0.132974	5.33692e-05	0.112528	0.260998	15	25621872	OCA2	0.0159287	0.07637
rs17620306	0.132888	5.39762e-05	0.113252	0.260998	4	114718203	ANK2	0.03531	0.4981
rs17820184	0.132846	5.42704e-05	0.113601	0.260998	15	55390661	TCF12	0.451404	0.06729
rs11795810	0.132838	5.43277e-05	0.113668	0.260998	23	4732174	PRKX	0.141205	1
rs11875354	0.132795	5.46367e-05	0.114032	0.260998	18	65168865	CD226	0.0105008	0.1826
rs9352478	0.132635	5.57839e-05	0.115368	0.260998	6	63827448	KHDRBS2	0.0369073	0.3143
rs789943	0.132494	5.68187e-05	0.116553	0.260998	6	63860314	KHDRBS2	0.0369471	0.3146
rs9328087	0.132145	5.94628e-05	0.119799	0.301616	6	2210343	GMDS	0.159103	0.2235
rs16904185	0.131803	6.21581e-05	0.123014	0.301616	8	131061000	FAM49B	0.239589	0.4065
rs10806106	0.131734	6.272e-05	0.12367	0.301616	6	63848066	KHDRBS2	0.0371073	0.3162
rs7959202	0.131662	6.33087e-05	0.124352	0.301616	12	5316665	KCNA5	0.245818	0.00393
rs9858663	0.131572	6.40463e-05	0.1252	0.301616	3	141501187	CLSTN2	0.185384	0.5913
rs11988203	0.131518	6.45e-05	0.125717	0.301616	8	66422593	CYP7B1	0.0107527	1
rs17054589	0.131317	6.61929e-05	0.12762	0.301616	6	156699837	NA	0.00782093	1
rs10850053	0.131221	6.70192e-05	0.128535	0.301616	12	111440497	RPH3A	0.0859753	0.4624
rs732503	0.131119	6.79058e-05	0.129505	0.301616	20	36727110	SLC32A1	0.239945	0.847
rs12003721	0.130938	6.95121e-05	0.131235	0.301616	9	6669992	UHRF2	0.144002	1
rs16923861	0.130883	7.00094e-05	0.131764	0.301616	9	104130310	OR13F1	0.116096	0.6488
rs12141817	0.130571	7.28745e-05	0.134747	0.301616	1	176656290	CAP350	0.131722	0.1534
rs1812141	0.130561	7.29699e-05	0.134845	0.301616	8	131064043	FAM49B	0.239376	0.4446
rs4710403	0.130504	7.35075e-05	0.135393	0.301616	6	63832920	KHDRBS2	0.037257	0.3204
rs9863506	0.130431	7.42009e-05	0.136093	0.301616	3	141501880	CLSTN2	0.186185	0.7013
rs4923323	0.130323	7.52349e-05	0.137128	0.301616	11	25907070	TMEM16C	0.0273121	1
rs4343365	0.1302	7.64239e-05	0.138301	0.301616	18	22569906	AQP4	0.0272678	1
SNP_A-2027825	0.130195	7.64728e-05	0.138349	0.301616	23	143958515		0.0153308	1
rs13337799	0.130081	7.76009e-05	0.139446	0.301616	16	77992007	NA	0.00754717	1
rs10506559	0.129906	7.93592e-05	0.141127	0.301616	12	67002334	MDM1	0.222973	0.171
rs17241907	0.129597	8.25507e-05	0.144092	0.301616	21	17099851	NA	0.00756757	1
rs6526393	0.129595	8.25818e-05	0.14412	0.301616	23	24355404	PCYT1B	0.021248	1
rs1764416	0.12955	8.30472e-05	0.144543	0.301616	13	94755049	CLDN10	0.0775909	0.6249
rs17080874	0.1295	8.35837e-05	0.145028	0.301616	18	65166052	C18orf14	0.0107469	0.1909
rs2685	0.129473	8.38694e-05	0.145285	0.301616	1	171859428	KIAA0040	0.454374	0.2414
SNP_A-1974241	0.129461	8.40052e-05	0.145407	0.301616	1	176703994		0.12352	0.4524
rs2479004	0.129451	8.41082e-05	0.145499	0.366821	6	2271764	C6orf195	0.147734	0.008278
rs2218895	0.129337	8.5337e-05	0.146774	0.366821	16	8299717	NA	0.00759219	0.09811
rs6759202	0.129194	8.69104e-05	0.148385	0.366821	2	2342465	NA	0.00403877	1
rs7865462	0.128944	8.97082e-05	0.151193	0.366821	9	114902668	TNC	0.487452	0.3498
rs1225750	0.128929	8.98793e-05	0.151363	0.366821	6	11063855	NA	0.00781671	1
rs2406481	0.128727	9.2223e-05	0.153656	0.366821	4	138643338	SLC7A11	0.0218211	0.2165
rs706579	0.128328	9.69996e-05	0.158183	0.366821	7	136779273	DGKI	0.0170732	0.4163
rs1764956	0.128285	9.75244e-05	0.158669	0.366821	13	85159589	SLITRK6	0.10076	0.1209
rs12111171	0.128247	9.79975e-05	0.159104	0.366821	6	36192743	MAPK13	0.104715	0.9008
rs9818506	0.128246	9.80023e-05	0.159109	0.366821	3	15274441	SH3BP5	0.0110572	1
rs5964719	0.128228	9.82293e-05	0.159317	0.366821	23	63099097	FLJ39827	0.0107701	1
rs13028133	0.128218	9.83556e-05	0.159433	0.366821	2	50255665	NRXN1	0.357733	0.5746
rs1596357	0.127884	0.000102588	0.163241	0.366821	9	96567227	NA	0.00432432	1
rs973364	0.127786	0.00010386	0.164358	0.366821	2	50287346	NRXN1	0.371212	0.4854
rs965000	0.127506	0.000107588	0.167563	0.366821	2	213784261	ZNFN1A2	0.130997	0.2202
rs3092627	0.12734	0.000109859	0.169465	0.366821	20	44911937	EYA2	0.119343	0.3772
rs4439280	0.127112	0.000113047	0.172076	0.366821	23	100281851	DRP2	0.0156842	1
rs2479008	0.127087	0.000113399	0.17236	0.366821	6	2292807	GMDS	0.159189	0.1177
rs11159993	0.126951	0.000115351	0.17392	0.366821	14	90644374	C14orf159	0.0404531	1
rs3864859	0.126915	0.00011587	0.174331	0.366821	10	131127169	MGMT	0.107258	0.8094
rs7549293	0.126877	0.000116415	0.174761	0.366821	1	202043937	FLJ10748	0.419081	0.6656
rs3092360	0.126852	0.000116787	0.175053	0.366821	20	44912191	EYA2	0.118676	0.4367
rs2800630	0.126805	0.000117473	0.175589	0.366821	6	153100375	SYNE1	0.287102	0.173
rs1764955	0.126791	0.000117684	0.175753	0.366821	13	85124161	SLITRK6	0.101902	0.2034
rs1953021	0.126653	0.000119717	0.177322	0.366821	9	12904396	C9orf150	0.318476	0.2184
rs5976098	0.126597	0.000120558	0.177963	0.366821	23	137233638	NA	0.0061828	1
rs3092763	0.126581	0.0001208	0.178146	0.366821	20	44912119	EYA2	0.12043	0.3243
rs2915416	0.126549	0.000121285	0.178513	0.366821	9	101015348	PRG-3	0.111081	0.9068
SNP_A-1977110	0.126518	0.000121765	0.178876	0.366821	4	54097568		0.0384409	1
rs1497536	0.126505	0.000121963	0.179024	0.366821	3	99437746	NA	0.00406064	1
rs185348	0.126437	0.000122999	0.1798	0.366821	5	132983004	FSTL4	0.133884	0.1884
rs17008715	0.126286	0.000125334	0.181524	0.366821	2	123272349	NA	0.00728155	0.09094
rs10515364	0.126269	0.000125593	0.181713	0.366821	5	103479624	?	0.309537	0.3849
rs17039291	0.126255	0.000125824	0.181881	0.366821	2	50241969	NRXN1	0.361828	0.1198
rs12519408	0.12624	0.00012606	0.182054	0.366821	5	159721670	C1QTNF2	0.478343	0.351
rs7430905	0.126234	0.000126145	0.182115	0.366821	3	18306055	NA	0.00756757	0.09781
rs4673259	0.126183	0.000126957	0.182704	0.575649	2	204408129	CD28	0.0396013	0.2087
rs2297556	0.125805	0.000133057	0.188606	0.575649	9	6659375	C9orf38	0.136095	0.7671
rs2271476	0.125504	0.000138123	0.193375	0.575649	12	53211941	NCKAP1L	0.0693096	0.2763
rs17532157	0.125431	0.000139378	0.194538	0.575649	11	113021980	TMPRSS5	0.115655	0.3615
rs4738403	0.125362	0.000140571	0.195637	0.575649	8	75042928	TCEB1	0.299564	0.8239
rs17119575	0.12526	0.000142345	0.19726	0.575649	14	83584751	FLRT2	0.0297297	0.6759
rs11118614	0.125118	0.000144869	0.199545	0.575649	1	217384350	NA	0.00779151	1
rs1450685	0.12499	0.000147181	0.201615	0.575649	9	104017300	SMC2L1	0.131036	0.539
rs17836777	0.124964	0.000147661	0.202041	0.575649	14	67018501	PIGH	0.0107817	0.1914
rs7507526	0.124901	0.000148803	0.203053	0.575649	19	8459322	HNRPM	0.0363144	0.7321
rs7762250	0.124743	0.000151736	0.205625	0.575649	6	144516757	STX11	0.0113025	1
rs8071117	0.124723	0.000152107	0.205948	0.575649	17	1041111	TUSC5	0.264786	0.3365
rs1410303	0.124514	0.000156061	0.209355	0.575649	9	14583749	NFIB	0.397574	0.245
rs2294624	0.124458	0.000157139	0.210273	0.575649	16	1526256	C16orf30	0.125136	0.5216
rs11583687	0.124294	0.000160337	0.212969	0.575649	1	171863706	KIAA0040	0.452877	0.2376
rs7589712	0.124158	0.000163038	0.215215	0.575649	2	14155663	NA	0.00785482	1
rs2250514	0.123646	0.000173588	0.223729	0.575649	6	153103034	SYNE1	0.286674	0.1738
rs17839071	0.123621	0.000174127	0.224153	0.575649	4	54137309	FIP1L1	0.0389189	1
rs822470	0.123606	0.000174445	0.224403	0.575649	5	154669828	?	0.301239	0.05545
rs999599	0.123512	0.000176444	0.225965	0.575649	9	114091149	COL27A1	0.375	0.8048
rs4393318	0.123498	0.000176742	0.226197	0.575649	11	62669361	MGC34821	0.158942	0.3831
rs4672672	0.123381	0.000179303	0.228175	0.575649	2	213772137	ZNFN1A2	0.156317	0.1857
rs10774654	0.12294	0.000189182	0.235601	0.575649	12	111426280	RPH3A	0.0877287	0.7728
rs11071311	0.122898	0.000190156	0.236316	0.575649	15	55396415	TCF12	0.48675	0.02002
rs1764967	0.122624	0.000196575	0.240955	0.575649	13	85155608	SLITRK6	0.097726	0.6922
rs889920	0.122502	0.000199509	0.243033	0.575649	2	161742594	TANK	0.316603	0.451
rs12398676	0.122464	0.000200435	0.243683	0.575649	23	9105215	FAM9B	0.0488984	0.01347
rs17648180	0.122389	0.000202265	0.244961	0.575649	13	85173589	SLITRK6	0.0990845	0.05019
rs7779090	0.122343	0.000203387	0.24574	0.575649	7	96790254	TAC1	0.410328	0.1194
rs7718620	0.122292	0.000204634	0.246601	0.575649	5	173097544	CPEB4	0.295467	0.6964
rs828244	0.12211	0.000209203	0.249719	0.575649	13	90147601	?	0.438952	0.203
rs7886545	0.121877	0.000215145	0.253686	0.575649	23	5785479	NA	0.00591398	1
rs6529911	0.12187	0.000215349	0.25382	0.575649	23	5789521	NA	0.00591716	1
rs7893339	0.121819	0.000216663	0.254684	0.575649	10	29377894	LYZL1	0.0301237	0.6828
rs3774429	0.121803	0.00021709	0.254963	0.575649	3	53541446	NA	0.00430339	1
rs6528025	0.121803	0.00021709	0.254963	0.575649	23	21376017	NA	0.00591716	1
rs2875786	0.121795	0.000217298	0.255099	0.575649	6	124810159	NA	0.00430571	1
rs6436407	0.121771	0.000217925	0.255509	0.575649	2	224177568	NA	0.00431267	1
rs17053146	0.121755	0.000218346	0.255783	0.575649	3	53536836	NA	0.00431732	1
rs3774447	0.121723	0.000219197	0.256336	0.575649	3	53570752	NA	0.00432666	1
rs4469055	0.121688	0.000220126	0.256937	0.575649	4	148743326	NYD-SP14	0.150619	0.9277
rs4918488	0.121664	0.000220757	0.257345	0.575649	10	111996398	MXI1	0.178082	0.6897
rs12629807	0.121657	0.00022093	0.257456	0.575649	3	114766546	NA	0.00434546	1
rs11113963	0.12152	0.000224609	0.259809	0.575649	12	107408199	CMKLR1	0.036828	1
rs1356165	0.121438	0.000226844	0.261221	0.575649	2	189874254	COL3A1	0.333423	0.1438
rs11167061	0.121313	0.000230269	0.26336	0.575649	8	142526876	?	0.226979	0.0244
rs9518012	0.121254	0.000231889	0.264362	0.575649	13	99609938	PCCA	0.265054	0.8118
rs13054205	0.121247	0.000232096	0.26449	0.575649	22	31837639	SYN3	0.0455035	0.03037
rs8175950	0.121221	0.00023282	0.264935	0.575649	7	142178532	OR9A2	0.0498921	0.4584
rs3092501	0.121215	0.000232992	0.26504	0.575649	20	44914354	EYA2	0.119483	0.3773
rs10863650	0.121184	0.000233863	0.265575	0.575649	1	218285608	DUSP10	0.122058	0.913
rs1433271	0.121179	0.000233994	0.265654	0.575649	5	4509841	NA	0.00754717	0.09756
rs9650053	0.120891	0.000242217	0.270602	0.575649	8	114919026	TRPS1	0.415027	0.5637
rs10858265	0.120823	0.0002442	0.271771	0.575649	9	134769819	COL5A1	0.393204	0.3072
rs3102253	0.12071	0.000247504	0.2737	0.575649	8	110827330	KCNV1	0.152853	0.474
rs2247674	0.120704	0.000247675	0.273799	0.575649	13	34773125	NBEA	0.0675821	1
rs12541216	0.120704	0.000247695	0.27381	0.575649	8	75037912	TCEB1	0.342219	0.2792
rs17412577	0.120648	0.000249355	0.27477	0.575649	1	100821452	GPR88	0.116134	0.1397
rs3102254	0.120647	0.000249373	0.27478	0.576028	8	110826040	KCNV1	0.152022	0.4182
rs6094164	0.120582	0.000251315	0.275895	0.576028	20	43611023	NA	0.00810373	0.1117
rs17648227	0.120427	0.00025601	0.278557	0.576028	13	85191011	SLITRK6	0.0876011	0.05753
rs10504551	0.120425	0.000256075	0.278593	0.576028	8	75037896	TCEB1	0.342573	0.3542
rs17833581	0.120214	0.000262582	0.282204	0.576028	12	949429	RAD52	0.0596009	0.2981
rs12536670	0.120108	0.000265921	0.284023	0.576028	7	14235248	DGKB	0.25458	0.7597
rs585377	0.120046	0.0002679	0.285091	0.576028	13	85080141	SLITRK6	0.098338	0.8941
SNP_A-4227043	0.119932	0.000271555	0.287042	0.576028	9	107496896		0.13047	0.5389
rs16946082	0.119891	0.000272861	0.287733	0.576028	15	60982873	TPM1	0.0887097	0.7739
rs17044204	0.119853	0.000274096	0.288384	0.576028	2	53327969	NRXN1	0.093531	0.5847
rs1230103	0.119799	0.000275884	0.28932	0.576028	17	40841574	ARHGAP27	0.293355	0.5753
rs805782	0.119635	0.000281297	0.292118	0.576028	7	122813164	ASB15	0.219379	0.2468
rs17116991	0.119577	0.000283224	0.293101	0.576028	5	154496458	?	0.0286797	0.4011
rs5920606	0.119341	0.00029126	0.297127	0.576028	23	144412260	?	0.489201	0.7425
rs4727369	0.119339	0.000291304	0.297149	0.576028	7	96791038	TAC1	0.405809	0.1221
rs7863265	0.119329	0.000291662	0.297326	0.576028	9	123107949	?	0.337903	0.3001
rs968626	0.119275	0.000293545	0.298252	0.576028	10	61392963	ANK3	0.412961	0.3617
rs1354892	0.119151	0.000297881	0.30036	0.576028	9	104129648	OR13F1	0.117742	0.8231
rs197269	0.11913	0.000298589	0.300701	0.576028	2	161733639	TANK	0.321024	0.4886
rs2208017	0.119111	0.000299262	0.301024	0.576028	23	110182665	PAK3	0.0253096	1
rs13039424	0.119053	0.000301346	0.302022	0.576028	20	38055505	DHX35	0.202965	0.5661
rs7093209	0.119	0.000303207	0.302906	0.576028	10	110853457	NA	0.00836481	1
rs1266444	0.118914	0.000306296	0.304361	0.576028	1	19811439	TMCO4	0.458827	0.2626
rs2153058	0.118832	0.00030929	0.305757	0.576028	9	93825681	PTPDC1	0.485908	0.1919
rs10106885	0.118816	0.000309863	0.306023	0.576028	8	114909672	CSMD3	0.410271	0.3264
rs197270	0.118683	0.000314765	0.308273	0.576028	2	161733949	TANK	0.322289	0.2384
SNP_A-2177049	0.118644	0.000316188	0.308919	0.576028	9	107497908		0.130529	0.6822
rs2044491	0.118612	0.000317412	0.309473	0.576028	2	176512900	ATP5G3	0.208243	0.5721
rs7975663	0.118538	0.000320166	0.310709	0.576028	12	106041432	BTBD11	0.121362	0.3237
rs16937813	0.118488	0.000322039	0.311544	0.576028	10	55316303	NA	0.00511302	0.04519
rs351689	0.118473	0.000322608	0.311797	0.576028	2	143534925	NA	0.00809935	0.1116
rs12257540	0.118473	0.000322638	0.31181	0.576028	10	90564031	NA	0.00429876	1
rs17676757	0.118442	0.000323806	0.312327	0.576028	4	114691923	RPS26	0.0326321	0.1292
rs9594049	0.11842	0.000324643	0.312696	0.576028	13	85191539	SLITRK6	0.0876815	0.05836
rs6015299	0.118399	0.000325425	0.31304	0.576028	20	56525740	?	0.101184	0.4434
rs12350176	0.118382	0.000326094	0.313333	0.576028	9	116801751	NA	0.00432432	1
rs10146483	0.118313	0.000328737	0.314486	0.636501	14	66967424	PLEK2	0.319137	0.3927
rs729243	0.118211	0.000332701	0.316393	0.636501	4	121943256	PRDM5	0.0118216	1
rs2900537	0.118128	0.000335932	0.317931	0.636501	9	111996757	SUSD1	0.378993	0.323
rs1592153	0.118074	0.000338098	0.318954	0.636501	9	93825391	PTPDC1	0.486029	0.1375
rs11604455	0.118034	0.000339651	0.319683	0.636501	11	133488076	JAM3	0.101947	0.8987
rs12032394	0.118011	0.000340568	0.320112	0.636501	1	215616351	LYPLAL1	0.0681449	0.854
rs16917411	0.117974	0.000342082	0.320818	0.647231	9	112699582	?	0.0113759	0.2101
rs4868311	0.117846	0.00034722	0.32323	0.647231	5	173098265	FAM44B	0.309434	0.8279
rs2155325	0.11768	0.000354008	0.326363	0.647231	11	62670428	MGC34821	0.161343	0.2632
rs6688723	0.11762	0.0003565	0.327498	0.647231	1	45432635	ZSWIM5	0.105905	0.8055
rs12536559	0.117536	0.000360013	0.329084	0.647231	7	14234632	DGKB	0.26453	0.8106
rs7246816	0.117423	0.000364796	0.331219	0.647231	19	15375660	AKAP8L	0.239319	0.3712
rs2142028	0.1174	0.000365793	0.33166	0.647231	21	35997047	NA	0.00430108	1
rs6859143	0.117388	0.00036628	0.331875	0.647231	5	103418563	?	0.306824	0.3004
rs17001711	0.117375	0.000366853	0.332128	0.647231	23	137248899	NA	0.00646204	1
rs7502609	0.117358	0.000367565	0.332442	0.647231	17	5841540	NA	0.00431267	1
rs13399728	0.117316	0.000369388	0.333241	0.647231	2	161734876	TANK	0.321737	0.4564
rs11069433	0.117291	0.000370458	0.333709	0.647231	13	100675621	NA	0.00460455	1
rs17412243	0.117234	0.000372917	0.334778	0.647231	1	100806683	GPR88	0.115654	0.1398
rs11942278	0.117189	0.000374876	0.335625	0.647231	4	58763616	LPHN3	0.0204962	0.1782
rs7034055	0.117188	0.000374919	0.335643	0.647231	9	104131401	OR13F1	0.116576	0.5716
rs17145897	0.116707	0.000396425	0.344645	0.647231	7	8043096	ICA1	0.184578	0.8777
rs10960928	0.116693	0.00039711	0.344923	0.647231	9	13067072	MPDZ	0.232371	0.113
rs10504552	0.116555	0.000403476	0.347483	0.647231	8	75038119	TCEB1	0.343784	0.3816
rs2577777	0.116538	0.000404291	0.347808	0.647231	2	86045978	ST3GAL5	0.415591	0.02814
rs16901065	0.116536	0.000404381	0.347844	0.647231	8	127132968	TRIB1	0.0323276	1
rs10937190	0.116487	0.000406665	0.34875	0.647231	3	186005887	MAGEF1	0.278228	0.118
rs7941102	0.116474	0.000407291	0.348997	0.647231	11	62609192	MGC34821	0.19837	0.5579
rs6911363	0.116473	0.000407318	0.349008	0.647231	6	81524032	BCKDHB	0.112753	0.4119
rs9671154	0.11645	0.000408412	0.349439	0.647231	13	85200956	SLITRK6	0.0885361	0.1146
rs16931597	0.116445	0.000408668	0.34954	0.647231	10	30861318	NA	0.00485175	1
rs6468915	0.11643	0.000409371	0.349816	0.647231	8	105355007	RIMS2	0.344065	0.463
rs10754012	0.116367	0.000412362	0.350986	0.647231	1	189224552	RGS18	0.186996	0.9392
rs9533738	0.116334	0.000413915	0.35159	0.647231	13	43481660	FLJ38725	0.487594	0.1632
rs17610557	0.116319	0.000414644	0.351873	0.647231	11	113018709	TMPRSS5	0.120885	0.3819
rs10435892	0.116303	0.000415418	0.352172	0.647231	9	98218163	GPR51	0.249459	0.9013
rs9547306	0.116245	0.000418182	0.353236	0.647231	13	85145100	SLITRK6	0.304806	0.125
rs6874297	0.115753	0.000442626	0.362325	0.647231	5	134793743	H2AFY	0.0722794	0.2256
rs11824618	0.115698	0.000445395	0.36332	0.647231	11	4145306	RRM1	0.0462412	0.7952
rs8031278	0.115695	0.000445578	0.363385	0.647231	15	46046818	SEMA6D	0.153243	0.788
rs6434435	0.115626	0.000449134	0.364651	0.647231	2	191779370	STAT4	0.170785	0.8687
rs6445010	0.115454	0.000458043	0.367774	0.647231	3	172815553	NA	0.00867679	0.1269
rs7885187	0.115403	0.000460763	0.368714	0.647231	23	20579609	NA	0.0061828	1
rs7733813	0.115395	0.000461205	0.368866	0.647231	5	165891554	NA	0.00457235	1
rs17168882	0.115344	0.000463887	0.369786	0.647231	5	135053121	NA	0.00458716	1
rs9290596	0.115324	0.000464961	0.370152	0.647231	3	177795235	TBL1XR1	0.0247978	0.6269
rs2268904	0.115284	0.000467078	0.370872	0.647231	2	241841710	NA	0.00460455	1
rs1878085	0.115244	0.000469206	0.371592	0.647231	2	189898872	WDR75	0.342957	0.1349
rs10861757	0.115083	0.000477986	0.374521	0.647231	12	78165015	SYT1	0.312466	0.255
rs1987235	0.115039	0.000480374	0.375308	0.647231	14	46845981	MAMDC1	0.186724	0.8784
rs1400174	0.11503	0.000480873	0.375471	0.647231	3	52174	CHL1	0.307443	0.2757
rs1245837	0.115025	0.000481135	0.375557	0.647231	12	78154748	SYT1	0.309935	0.1744
rs1705107	0.114945	0.000485547	0.376995	0.647231	7	102997027	RELN	0.402748	0.0598
rs3751877	0.114741	0.000497013	0.380662	0.647231	16	15062399	RRN3	0.113917	0.3002
rs469546	0.114732	0.000497503	0.380816	0.647231	5	3183252	IRX1	0.0180011	0.4539
rs1880867	0.11473	0.000497636	0.380858	0.647231	12	78099916	SYT1	0.311183	0.2785
rs4801912	0.114716	0.000498408	0.381101	0.647231	19	57523653	ZNF610	0.433279	0.9243
rs2915423	0.11462	0.00050393	0.382826	0.647231	9	101042235	PRG-3	0.108519	0.9043
rs16946080	0.114508	0.000510403	0.38482	0.647231	15	60982664	TLN2	0.0887097	0.7739
rs1991587	0.114383	0.000517726	0.387039	0.647231	12	19312945	PLEKHA5	0.0263299	1
rs7294904	0.114348	0.000519756	0.387648	0.647231	12	69793	?	0.416667	1
rs7904803	0.114315	0.000521724	0.388235	0.647231	10	117639114	NA	0.00833782	1
rs7318517	0.114295	0.0005229	0.388585	0.647231	13	39755430	FOXO1A	0.415347	0.665
rs1932531	0.114277	0.000523974	0.388903	0.647231	10	89858910	C10orf59	0.415186	0.1384
rs6892856	0.114246	0.000525808	0.389445	0.647231	5	4834387	ADAMTS16	0.264115	1
rs6701999	0.114239	0.000526239	0.389573	0.647231	1	229735727	PCNXL2	0.412616	0.177
rs1613223	0.114211	0.00052793	0.39007	0.647231	21	37961535	KCNJ6	0.0237325	0.2764
rs10134132	0.114206	0.00052822	0.390155	0.647231	14	83525880	SEL1L	0.172499	0.005212
rs1245820	0.114163	0.000530824	0.390917	0.647231	12	78144890	SYT1	0.311213	0.3026
rs4977953	0.114145	0.000531918	0.391236	0.647231	9	24731204	ELAVL2	0.438847	0.4508
rs2880974	0.114136	0.000532466	0.391395	0.647231	15	84216204	FLJ32310	0.268673	0.953
rs7372645	0.114104	0.000534372	0.391947	0.647231	3	180310078	PIK3CA	0.188742	0.1925
rs16895620	0.114083	0.00053564	0.392314	0.647231	5	66127872	LOC375449	0.0235008	0.07788
rs7993074	0.114005	0.00054042	0.393685	0.647231	13	103423031	SLC10A2	0.368945	0.7273
rs7246405	0.113925	0.000545312	0.395073	0.647231	19	17320425	PLVAP	0.0264293	1
rs11692586	0.113922	0.000545519	0.395132	0.647231	2	134750737	MGAT5	0.328749	0.6739
rs2044698	0.113844	0.000550372	0.396494	0.647231	4	180082088	AGA	0.430081	0.7758
rs712863	0.11383	0.000551226	0.396732	0.647231	1	219749385	?	0.0116091	0.2186
rs6421216	0.113814	0.000552259	0.397019	0.647231	12	64735142	MGC14817	0.0115778	0.218
rs6816618	0.113804	0.000552892	0.397195	0.647231	4	84517427	COQ2	0.0510753	0.4784
rs11628575	0.113799	0.000553177	0.397274	0.647231	14	85034363	SEL1L	0.244468	0.7536
rs17235614	0.113707	0.000559005	0.39888	0.647231	13	96751194	MBNL2	0.0290635	1
rs721930	0.113687	0.000560257	0.399222	0.647231	22	15960362	IL17R	0.186417	0.4827
rs6028710	0.113684	0.000560403	0.399262	0.647231	20	37964806	C20orf129	0.363514	1
rs6030645	0.113678	0.000560787	0.399367	0.647231	20	41156896	PTPRT	0.075487	0.3155
rs7158852	0.113657	0.000562116	0.399729	0.647231	14	47262483	RPS29	0.304595	0.07891
rs9698927	0.113629	0.00056392	0.400219	0.647231	23	142381745	NA	0.00674218	1
rs972655	0.113529	0.000570337	0.401944	0.647231	23	137065884	ZIC3	0.343632	0.6064
rs781955	0.113484	0.000573249	0.40272	0.647231	9	111976427	SUSD1	0.394779	0.3315
rs17205146	0.113465	0.000574462	0.403041	0.647231	6	22380732	PRL	0.368332	0.3872
rs9455539	0.113402	0.000578569	0.404124	0.647231	6	169354886	THBS2	0.186247	0.002347
rs4842447	0.113364	0.000581084	0.404782	0.647231	12	78131751	SYT1	0.31456	0.1148
rs5970114	0.113325	0.000583613	0.40544	0.647231	23	150622808	CNGA2	0.385922	0.678
rs6815024	0.113216	0.000590838	0.4073	0.647231	4	84516660	PLAC8	0.0518458	0.6309
rs10159479	0.113182	0.000593113	0.40788	0.647231	10	33871292	NRP1	0.431415	0.8872
rs7672110	0.113043	0.000602481	0.410239	0.647231	4	84518893	PLAC8	0.0514825	0.6297
rs8013843	0.113028	0.000603485	0.410489	0.647231	14	99451596	EML1	0.324784	0.9156
rs16928027	0.113026	0.000603617	0.410522	0.647231	8	62945530	ASPH	0.0156166	0.3637
rs9529974	0.112988	0.000606248	0.411175	0.647231	13	71719937	FLJ22624	0.0458716	0.7934
rs17648233	0.112967	0.000607623	0.411515	0.647231	13	85191463	SLITRK6	0.0859544	0.03652
rs8026722	0.112964	0.000607853	0.411571	0.647231	15	96926161	NA	0.00809498	0.1116
rs7372145	0.112868	0.000614442	0.413185	0.647231	3	180360558	WIG1	0.191996	0.822
rs11018358	0.112811	0.000618406	0.414145	0.647231	10	129541928	TMEM12	0.146434	0.8522
rs10735416	0.112748	0.0006228	0.4152	0.647231	12	78087371	SYT1	0.309946	0.2555
rs6654811	0.112634	0.000630815	0.417099	0.647231	23	5831893	NA	0.0059556	0.03553
rs2844731	0.112581	0.000634609	0.417988	0.647231	6	30524964	?	0.144664	0.5696
rs10897700	0.112577	0.000634852	0.418045	0.647231	11	70559529	?	0.4688	0.2259
rs10484722	0.112574	0.000635099	0.418102	0.647231	6	22511571	PRL	0.0357527	0.5097
rs7316804	0.112538	0.000637626	0.41869	0.647231	12	125400421	KIAA1906	0.219171	0.9459
rs4279197	0.112478	0.000641955	0.419689	0.647231	4	83001103	RASGEF1B	0.476344	0.8891
rs1898741	0.112467	0.000642743	0.41987	0.647231	23	26863297	?	0.276344	0.1593
rs17489720	0.112464	0.000642959	0.419919	0.647231	5	119817028	LOC340069	0.199891	0.3073
rs1417377	0.112394	0.000648009	0.421072	0.647231	1	188578422	RGS18	0.255296	1
rs10761315	0.112314	0.000653865	0.422394	0.647231	9	93955111	PTPDC1	0.461789	0.03118
rs8176720	0.112264	0.000657553	0.423218	0.647231	9	133162427	ABO	0.333243	0.1035
rs669216	0.112256	0.000658096	0.423339	0.647231	1	30558173	PTPRU	0.473826	0.6083
rs9858895	0.112206	0.000661826	0.424166	0.647231	3	188139925	ST6GAL1	0.0120903	1
rs10493934	0.112178	0.000663889	0.424621	0.647231	1	100836222	GPR88	0.114409	0.1693
rs17006620	0.11216	0.00066521	0.424911	0.647231	4	84509164	COQ2	0.0513165	0.6292
rs7672528	0.11216	0.00066521	0.424911	0.647231	4	84519129	PLAC8	0.0513165	0.6292
rs2420656	0.112108	0.00066909	0.425759	0.647231	10	121734438	RPL21	0.187741	0.4425
SNP_A-2092583	0.112074	0.000671619	0.426309	0.647231	20	6307041		0.312265	0.3048
rs7329553	0.112066	0.000672277	0.426451	0.647231	13	91858827	GPC5	0.487671	0.6397
rs6501094	0.11191	0.000684067	0.428973	0.647231	16	8291747	NA	0.00860678	0.1259
rs17006628	0.111906	0.000684368	0.429037	0.647231	4	84511678	COQ2	0.0515744	0.6291
rs10485664	0.111898	0.00068493	0.429155	0.647231	20	38064192	MAFB	0.203883	0.7205
rs1508879	0.111877	0.000686584	0.429504	0.647231	5	115430007	COMMD10	0.179834	0.75
rs344650	0.111862	0.000687728	0.429744	0.647231	5	77896364	ARSB	0.0120968	1
rs16960413	0.111833	0.000689948	0.43021	0.647231	15	46048711	MYEF2	0.154756	0.33
rs17325533	0.111833	0.000689977	0.430216	0.647231	23	123351238	?	0.0765912	0.5819
rs1359431	0.111787	0.000693516	0.430953	0.647231	6	89221417	RNGTT	0.197581	0.7699
rs11016704	0.111774	0.000694519	0.431161	0.647231	10	128879136	DOCK1	0.0266846	0.3788
rs6841309	0.111753	0.000696128	0.431494	0.647231	4	84517312	PLAC8	0.051427	0.6296
rs2115122	0.111737	0.000697388	0.431754	0.647231	5	24190818	CDH10	0.341069	0.5351
rs1411992	0.111721	0.000698598	0.432003	0.647231	9	68400256	PIP5K1B	0.206439	0.67
rs4982524	0.111701	0.000700181	0.432328	0.647231	14	21448637	?	0.30038	0.7396
rs10886861	0.111695	0.000700674	0.432429	0.647231	10	122911567	FGFR2	0.0124123	1
rs10958282	0.111652	0.00070402	0.433112	0.647231	8	52695154	PXDNL	0.201827	0.04878
rs2148065	0.111634	0.000705395	0.433392	0.647231	13	94432314	NA	0.00511578	1
rs6010592	0.111627	0.000705945	0.433503	0.647231	22	47411060	FAM19A5	0.298705	0.04586
rs1952108	0.111626	0.000706072	0.433529	0.647231	13	94432994	NA	0.00511853	1
rs4750483	0.111597	0.000708346	0.433989	0.647231	10	14267582	FRMD4A	0.333513	0.7541
rs6840203	0.111548	0.000712199	0.434764	0.647231	4	84510637	PLAC8	0.0514825	0.6297
rs4508871	0.111548	0.000712199	0.434764	0.647231	4	84518498	COQ2	0.0514825	0.6297
rs2075531	0.111539	0.000712947	0.434914	0.647231	16	84396417	COX4I1	0.200215	0.4689
rs4457950	0.111467	0.000718603	0.43604	0.647231	15	33233002	NA	0.00459211	1
rs17790477	0.111423	0.000722191	0.436748	0.647231	9	103286657	CYLC2	0.0425647	1
rs6085515	0.111407	0.000723425	0.43699	0.647231	20	6287114	BMP2	0.311321	0.3297
rs3825962	0.111387	0.00072504	0.437307	0.647231	15	46514225	NA	0.00461455	1
rs11697533	0.111366	0.00072678	0.437646	0.647231	20	7649127	HAO1	0.131917	0.8365
rs1245807	0.111272	0.000734379	0.439118	0.647231	12	78138626	SYT1	0.297421	0.318
rs1873041	0.111253	0.000735942	0.439418	0.647231	3	114031652	CD200R1	0.0396226	0.006972
rs225546	0.11125	0.000736166	0.439461	0.647231	12	124995444	KIAA1906	0.0557051	0.8255
rs7301316	0.111213	0.000739218	0.440044	0.647231	12	18573866	PIK3C2G	0.356486	0.8395
rs1033588	0.111211	0.000739339	0.440067	0.647231	22	24728929	MYO18B	0.404488	1
rs17816843	0.11121	0.000739412	0.440081	0.647231	9	104093415	OR13F1	0.121892	0.5148
rs2959510	0.111165	0.000743136	0.440788	0.647231	18	17579480	MIB1	0.107123	0.8073
rs884385	0.111164	0.000743205	0.440801	0.647231	10	130104207	MKI67	0.138858	0.2019
rs10991030	0.111162	0.000743365	0.440831	0.703947	9	103839122	CYLC2	0.116531	0.4973
rs26609	0.111119	0.000746913	0.441615	0.703947	5	53467653	ARFRP2	0.176679	0.936
rs7109861	0.111109	0.000747805	0.441812	0.703947	11	5621550	TRIM34	0.0379849	0.3369
rs7881467	0.111069	0.000751073	0.442529	0.703947	23	98581873	PCDH19	0.120625	0.7319
rs6989976	0.111029	0.000754472	0.44327	0.703947	8	76392642	CRISPLD1	0.368507	0.2915
rs1620675	0.111002	0.000756711	0.443757	0.703947	3	3167927	CRBN	0.332516	0.9581
rs17790400	0.110933	0.000762522	0.44501	0.703947	5	81757594	MGC23909	0.203684	0.3514
rs9807009	0.110927	0.000763028	0.445119	0.703947	16	17133351	XYLT1	0.0308275	0.4174
rs2691669	0.110918	0.000763796	0.445283	0.703947	9	111992172	SUSD1	0.392415	0.3815
rs16930392	0.110905	0.000764846	0.445508	0.703947	9	13490442	NFIB	0.0189087	1
rs17455547	0.110884	0.00076662	0.445887	0.703947	2	10862150	ATP6V1C2	0.168481	0.9336
rs12713595	0.110873	0.000767577	0.446091	0.703947	2	67435336	MEIS1	0.339795	0.2145
rs7320300	0.110838	0.000770578	0.446728	0.703947	13	67675810	NA	0.00888052	1
rs7912929	0.110809	0.000773019	0.447244	0.703947	10	108724760	NA	0.00860215	1
rs36242	0.110796	0.000774168	0.447486	0.703947	19	8695439	MGC33407	0.151864	0.413
rs10449065	0.110761	0.00077716	0.448115	0.703947	23	11148409	ARHGAP6	0.041913	1
rs7773693	0.110759	0.000777307	0.448146	0.703947	6	156700531	NA	0.00861605	1
rs16986289	0.110737	0.000779209	0.448543	0.739721	19	60374715	BRSK1	0.183728	0.1045
rs17481647	0.110673	0.00078474	0.449791	0.739721	4	107999188	MGC16169	0.14124	0.1803
rs1923559	0.110659	0.000785926	0.450057	0.739721	10	84680467	NRG3	0.159275	1
rs7092140	0.110631	0.000788356	0.450601	0.739721	10	66139854	CTNNA3	0.421677	0.3862
rs10170310	0.11061	0.000790193	0.451011	0.739721	2	139112654	LOC339745	0.169146	0.01938
rs9423354	0.110578	0.000792971	0.451629	0.739721	10	125239754	GPR26	0.469301	0.0002728
rs34166	0.110534	0.000796896	0.452497	0.739721	7	31504016	C7orf16	0.29778	0.8676
rs7193763	0.110494	0.000800438	0.453275	0.739721	16	17133036	XYLT1	0.0306732	0.415
rs4812588	0.110456	0.000803768	0.454004	0.739721	20	40406348	PTPRT	0.360753	0.04448
rs6649251	0.110432	0.000805875	0.454463	0.739721	23	123382001	?	0.185484	0.824
rs573068	0.110387	0.000809904	0.455336	0.739721	1	187444957	FAM5C	0.34151	0.8756
rs8061081	0.110342	0.000813892	0.456196	0.739721	16	76084331	ADAMTS18	0.279396	0.3273
rs11166484	0.110328	0.000815205	0.456477	0.739721	1	100756387	VCAM1	0.0833333	0.88
rs12917248	0.110315	0.000816305	0.456713	0.739721	15	81225979	LOC123722	0.149109	0.583
rs1520855	0.110281	0.000819409	0.457376	0.739721	2	190107426	COL3A1	0.335346	0.2268
rs17092811	0.110145	0.000831714	0.459974	0.739721	14	56595550	OTX2	0.0609887	0.06349
rs1438307	0.110138	0.000832418	0.460121	0.739721	2	136332898	?	0.269166	0.002512
rs7120661	0.110045	0.00084092	0.461886	0.739721	11	62620961	MGC34821	0.198808	0.4216
rs9904168	0.110031	0.000842212	0.462152	0.739721	17	3334649	ASPA	0.254586	0.1209
rs3800184	0.110029	0.000842445	0.4622	0.739721	6	2156689	GMDS	0.114722	0.0623
rs7784081	0.110009	0.000844281	0.462577	0.739721	7	24705606	OSBPL3	0.449134	0.5413
rs17611093	0.109966	0.00084825	0.46339	0.739721	11	113053519	TMPRSS5	0.120719	0.07416
rs11623375	0.109933	0.000851397	0.46403	0.739721	14	69375406	NA	0.00860678	1
rs4667272	0.10989	0.000855411	0.464843	0.739721	2	189931971	COL3A1	0.341935	0.1491
rs4951571	0.109837	0.000860346	0.465836	0.739721	1	208686832	PPP2R5A	0.207008	0.7237
rs2736869	0.109812	0.000862733	0.466314	0.739721	8	134543099	ST3GAL1	0.321564	0.2192
rs9490937	0.109794	0.000864477	0.466662	0.739721	6	124173325	TCBA1	0.0366379	1
rs2946365	0.109746	0.000868982	0.467557	0.739721	15	84133968	ENC2	0.362059	0.007057
rs17151878	0.109746	0.000868988	0.467558	0.739721	7	127453296	NA	0.00484914	1
rs2945825	0.109745	0.000869065	0.467573	0.739721	2	86051462	POLR1A	0.41383	0.02429
rs8092127	0.109704	0.000873061	0.468362	0.739721	18	62445299	NA	0.00457481	1
rs7827845	0.109686	0.000874763	0.468696	0.739721	8	56601376	NA	0.00457974	1
rs11604887	0.109683	0.000875052	0.468753	0.739721	11	113108019	TMPRSS5	0.116067	0.2587
rs7966937	0.109632	0.000879935	0.469708	0.739721	12	23956801	NA	0.00513514	1
rs195390	0.109596	0.000883437	0.470388	0.739721	6	37419280	NA	0.00487541	1
rs5010235	0.109556	0.000887265	0.471129	0.739721	4	62563391	?	0.0293326	0.07093
rs6697704	0.10951	0.000891731	0.471987	0.739721	1	106874736	NTNG1	0.393286	0.6245
rs10931414	0.109507	0.00089204	0.472046	0.739721	2	190042009	WDR75	0.3363	0.1938
rs297200	0.109488	0.000893918	0.472405	0.739721	5	17190115	FLJ34047	0.283324	0.6071
rs7891814	0.109447	0.000897913	0.473166	0.739721	23	111100408	TRPC5	0.063475	1
rs3091483	0.10937	0.000905534	0.474605	0.739721	20	44890059	EYA2	0.11135	0.196
rs12424244	0.109337	0.000908837	0.475224	0.739721	12	37501919	CPNE8	0.0644552	0.4376
rs1005766	0.109301	0.00091242	0.475893	0.739721	14	99429847	EML1	0.331092	0.7534
rs836657	0.109294	0.000913067	0.476013	0.739721	2	168592494	B3GALT1	0.105857	0.02758
rs10186603	0.109275	0.000915016	0.476375	0.739721	2	53769321	ASB3	0.205352	0.7202
rs7582964	0.109256	0.000916918	0.476727	0.739721	2	238167766	MLPH	0.133495	0.4821
rs12696443	0.109216	0.000920836	0.477449	0.739721	3	178680456	KCNMB2	0.367679	0.9601
rs2060184	0.109204	0.00092204	0.47767	0.739721	7	3502266	SDK1	0.159409	0.863
rs1869455	0.109203	0.000922198	0.477699	0.739721	15	46080967	SLC24A5	0.15457	0.4243
rs11691587	0.109178	0.000924707	0.478159	0.739721	2	4341507	TSSC1	0.0620968	1
rs30645	0.109116	0.000931024	0.479309	0.739721	5	129043351	ADAMTS19	0.455187	0.08217
rs6796205	0.109095	0.00093308	0.479681	0.739721	3	4546671	ITPR1	0.2641	0.5901
rs6715785	0.109087	0.000933889	0.479827	0.739721	2	136744005	CXCR4	0.326652	0.005951
rs7702034	0.109008	0.000942044	0.481291	0.739721	5	82032638	RPS23	0.0584906	0.2857
rs214885	0.108967	0.000946206	0.482031	0.739721	7	110339744	IMMP2L	0.0839161	0.3648
rs10467722	0.108942	0.000948776	0.482487	0.739721	14	47270632	MAMDC1	0.317152	0.04735
rs2679712	0.108926	0.000950501	0.482791	0.739721	2	86040419	ST3GAL5	0.420011	0.01073
rs1245835	0.10887	0.000956322	0.483814	0.739721	12	78153172	SYT1	0.310716	0.2788
rs17021615	0.108851	0.000958266	0.484154	0.739721	1	210481633	PROX1	0.0154472	0.3555
rs1658007	0.108835	0.000959972	0.484451	0.739721	15	44519957	SEMA6D	0.0591253	0.833
rs10908916	0.108824	0.000961122	0.484652	0.739721	9	89544102	GADD45G	0.371766	0.4466
rs2407744	0.108821	0.000961352	0.484691	0.739721	8	4924179	CSMD1	0.158279	0.8618
rs7761068	0.108762	0.000967565	0.485767	0.739721	6	31441918	?	0.413394	0.01676
rs6012044	0.108718	0.000972177	0.486559	0.739721	20	44885062	EYA2	0.110736	0.06984
rs1267082	0.1087	0.000974087	0.486886	0.739721	2	161805389	RBMS1	0.315804	0.2825
rs4814070	0.108682	0.000976064	0.487223	0.739721	20	12171868	BTBD3	0.211214	0.9442
rs9296155	0.108665	0.000977798	0.487519	0.739721	6	35585281	TULP1	0.163863	0.08852
rs11695159	0.108656	0.000978749	0.48768	0.739721	2	190108721	COL3A1	0.336146	0.07538
rs606452	0.108629	0.000981695	0.488179	0.739721	11	74953826	SERPINH1	0.146843	0.03658
rs8182161	0.108607	0.000983968	0.488563	0.739721	16	1566706	?	0.113208	0.1639
rs4727818	0.108488	0.000996765	0.49089	0.77862	7	114729171	NA	0.00890448	1
rs1450677	0.108483	0.000997353	0.490997	0.77862	9	104108560	SMC2L1	0.123976	0.5902
rs3134926	0.108479	0.000997775	0.491073	0.77862	6	32308125	NOTCH4	0.279126	0.9081
rs1957509	0.108455	0.00100035	0.49154	0.77862	14	99403615	EML1	0.327371	0.6723
rs2075553	0.108442	0.00100177	0.491798	0.77862	16	84397478	COX4I1	0.209777	0.1758
rs494874	0.108421	0.00100412	0.492222	0.77862	2	169614813	ABCB11	0.336685	0.7943
rs2241896	0.108403	0.00100609	0.492577	0.77862	8	41674630	ANK1	0.357603	0.724
rs3742855	0.108367	0.00100999	0.493276	0.77862	14	66982545	PLEK2	0.364521	0.6156
rs9518182	0.108349	0.00101197	0.49363	0.77862	13	100291743	VGCNL1	0.457921	0.6368
rs17541153	0.108326	0.0010145	0.494082	0.77862	11	113120832	ZW10	0.116335	0.2608
rs10430638	0.108286	0.00101884	0.494851	0.77862	10	122890296	FGFR2	0.0123856	1
rs4744316	0.108249	0.00102292	0.495573	0.77862	9	93944011	PTPDC1	0.450305	0.0002976
rs877741	0.108115	0.00103788	0.498183	0.77862	5	148176930	HTR4	0.185084	1
rs12331280	0.108105	0.00103909	0.498392	0.77862	4	42523124	ATP8A1	0.0371367	0.7394
rs7593080	0.108102	0.00103941	0.498448	0.77862	2	86057445	POLR1A	0.417704	0.104
rs12682609	0.108058	0.00104428	0.499286	0.77862	8	125270163	TMEM65	0.109743	1
rs2967866	0.108056	0.00104453	0.499328	0.77862	16	83214612	C16orf44	0.34149	0.2764
rs4273053	0.108045	0.00104586	0.499555	0.77862	16	11559620	LITAF	0.194355	0.375
rs7853939	0.108044	0.00104592	0.499566	0.77862	9	73539805	ANXA1	0.340997	0.06676
rs7097865	0.108038	0.00104655	0.499674	0.77862	10	51815033	?	0.0124594	1
rs13296612	0.108015	0.00104915	0.500117	0.77862	9	3748657	RFX3	0.331361	0.5647
rs1944041	0.107921	0.00105994	0.501945	0.77862	11	62620900	MGC34821	0.196699	0.1849
rs2322383	0.10791	0.0010612	0.502158	0.77862	13	34310550	MAB21L1	0.282328	0.7746
rs877743	0.10791	0.00106122	0.502161	0.77862	5	148177153	HTR4	0.184368	1
rs6756227	0.107882	0.00106435	0.502686	0.77862	2	199592551	SATB2	0.022043	1
rs6702037	0.10782	0.00107148	0.503873	0.77862	1	52022777	NRD1	0.465536	0.851
rs3829495	0.107811	0.00107256	0.504053	0.77862	16	17129488	XYLT1	0.0307443	0.4169
rs11090417	0.107788	0.00107523	0.504495	0.77862	22	24591036	MYO18B	0.0626008	0.2378
rs6810246	0.107753	0.00107931	0.505168	0.77862	3	180442061	KCNMB3	0.201131	0.8853
rs6509927	0.107709	0.0010844	0.506001	0.77862	19	60370037	PTPRH	0.184777	0.1232
rs10177224	0.10769	0.00108669	0.506375	0.77862	2	69890941	ANXA4	0.168505	0.8014
rs2082603	0.10764	0.00109254	0.507325	0.77862	4	180050544	AGA	0.457558	0.258
rs4953936	0.107526	0.001106	0.509485	0.77862	2	135415244	DKFZP566N034	0.433699	0.07782
rs11631033	0.107493	0.00110998	0.510117	0.77862	15	81220939	LOC123722	0.149919	0.6472
rs2523726	0.107429	0.00111768	0.511332	0.77862	6	30435732	RPP21	0.138321	0.2422
rs2966301	0.107421	0.00111856	0.51147	0.77862	16	83214854	C16orf44	0.34212	0.3251
rs10512327	0.10742	0.00111869	0.51149	0.77862	9	103909412	CYLC2	0.180759	0.8754
rs1565612	0.107418	0.00111889	0.511522	0.77862	14	98554632	BCL11B	0.360722	0.9599
rs1709810	0.107416	0.00111918	0.511567	0.77862	21	37975711	KCNJ6	0.0244624	0.3022
rs2015066	0.107394	0.00112187	0.511989	0.77862	18	74597608	GALR1	0.422085	0.4195
rs10759751	0.107394	0.00112188	0.511989	0.77862	9	114847575	TNC	0.186486	0.9389
rs2361472	0.107352	0.00112691	0.512774	0.77862	6	159238669	LOC202459	0.476323	0.5385
rs2951921	0.107296	0.00113376	0.513834	0.77862	6	76222244	NA	0.00537924	1
rs502442	0.107278	0.0011359	0.514162	0.77862	3	57306267	FLJ40427	0.39729	0.08025
rs10227687	0.107263	0.00113771	0.51444	0.77862	7	38514866	VPS41	0.429428	0.6339
rs6449859	0.107242	0.00114033	0.514842	0.77862	5	66699447	NA	0.00539665	1
rs1553298	0.107236	0.00114106	0.514954	0.77862	5	169450748	FOXI1	0.377353	0.3235
rs12037440	0.10722	0.00114304	0.515256	0.77862	1	215638664	TGFB2	0.0702368	1
rs1709812	0.107181	0.00114778	0.515976	0.77862	21	37975643	KCNJ6	0.0245283	0.3033
rs17532479	0.10715	0.00115165	0.516563	0.77862	11	113028191	DRD2	0.122888	0.3311
SNP_A-1948562	0.10714	0.00115292	0.516754	0.77862	17	5595940		0.0121098	0.2364
rs6813896	0.10705	0.00116405	0.518421	0.77862	4	155441111	DCHS2	0.0933118	0.7836
rs11775193	0.107026	0.00116709	0.518872	0.77862	8	75061695	LY96	0.297254	0.1491
rs17473132	0.107001	0.00117023	0.519338	0.77862	4	124134136	FGF2	0.0769438	0.8707
rs6119470	0.106972	0.0011738	0.519864	0.77862	20	32237166	NA	0.00887097	1
rs17210704	0.106965	0.00117474	0.520003	0.77862	4	182898915	MGC45800	0.0444265	0.1752
rs4779061	0.106948	0.0011768	0.520304	0.77862	15	81244685	LOC123722	0.148845	0.5839
rs12267934	0.106944	0.00117738	0.52039	0.77862	10	32577934	EPC1	0.139847	0.2423
rs12598775	0.106939	0.00117797	0.520476	0.77862	16	17343617	XYLT1	0.366285	0.4214
rs3805011	0.106928	0.00117936	0.52068	0.77862	3	4782021	ITPR1	0.356374	0.4482
rs10991084	0.106928	0.00117943	0.52069	0.77862	9	103906932	SMC2L1	0.181549	0.7555
rs1230094	0.106911	0.00118155	0.521	0.77862	17	40825939	MAP3K14	0.289033	0.6509
rs7915042	0.106909	0.00118182	0.52104	0.77862	10	130104355	MKI67	0.140549	0.336
rs5766438	0.106893	0.0011838	0.521327	0.77862	22	43835806	NUP50	0.385837	0.1557
rs11033111	0.106873	0.00118637	0.521702	0.77862	11	35379372	SLC1A2	0.0128963	1
rs16843564	0.106834	0.00119134	0.52242	0.77862	2	159702793	NA	0.00890929	1
rs4484634	0.106827	0.00119219	0.522543	0.77862	7	157954565	LUZP5	0.118585	0.8239
rs9930875	0.106792	0.00119666	0.523185	0.77862	16	83228510	C16orf44	0.334957	0.6384
rs11772167	0.106762	0.00120054	0.523741	0.77862	7	149940727	LR8	0.201127	0.4599
rs7746124	0.106755	0.00120142	0.523866	0.77862	6	39903583	DAAM2	0.248038	0.4099
rs12151768	0.106752	0.00120185	0.523928	0.77862	2	70409475	PCYOX1	0.383516	0.2546
rs2707170	0.106745	0.00120275	0.524056	0.77862	23	23740090	FLJ25444	0.28587	0.06648
rs1957831	0.106678	0.00121132	0.525271	0.77862	14	88631897	TTC8	0.292703	0.8647
rs11595743	0.106637	0.00121667	0.526023	0.77862	10	77812863	C10orf11	0.0193966	1
rs12604105	0.10662	0.0012189	0.526336	0.77862	18	27809071	KIAA1012	0.103555	0.006939
rs4132210	0.106616	0.00121943	0.52641	0.77862	15	81244842	LOC123722	0.148925	0.5841
rs7068441	0.106581	0.00122391	0.527036	0.77862	10	14274358	FRMD4A	0.270675	0.9059
rs1503929	0.106546	0.00122855	0.527679	0.77862	5	119820291	LOC51334	0.203766	1
rs10804805	0.106533	0.0012303	0.527921	0.77862	3	164750096	SI	0.40044	0.1072
rs2427059	0.106519	0.00123212	0.528173	0.77862	20	59310757	CDH4	0.260786	0.7161
rs7892278	0.106497	0.00123499	0.528567	0.77862	23	23647801	MGC4825	0.289332	0.1411
rs12447320	0.106459	0.00124004	0.529259	0.77862	16	76088075	ADAMTS18	0.285753	0.8634
rs1443531	0.106424	0.00124471	0.529896	0.77862	3	64413245	PRICKLE2	0.0190011	0.4874
rs11199816	0.106412	0.00124627	0.530108	0.77862	10	122934352	FGFR2	0.0130081	1
rs11815937	0.106372	0.00125156	0.530825	0.77862	10	121941620	RPL21	0.471998	0.429
rs2269352	0.106317	0.00125896	0.531819	0.77862	2	234294976	UGT1A8	0.24972	1
rs6898163	0.106314	0.0012594	0.531878	0.77862	5	103557610	?	0.374312	0.423
rs12113120	0.106238	0.00126962	0.533238	0.77862	7	157969556	LUZP5	0.119009	0.9117
rs11160554	0.106212	0.00127312	0.5337	0.77862	14	99402837	EML1	0.326725	0.8738
rs11827708	0.106206	0.00127386	0.533799	0.77862	11	70663371	?	0.132481	0.7605
rs10254929	0.106166	0.00127932	0.534516	0.77862	7	43465333	FLJ10803	0.199056	0.003907
rs9262152	0.106143	0.00128244	0.534924	0.77862	6	30788895	?	0.145368	1
rs17179664	0.106142	0.00128264	0.534949	0.77862	14	71647337	RGS6	0.17755	0.4739
rs7722067	0.106099	0.00128851	0.535714	0.77862	5	82032669	MGC23909	0.0589978	0.291
rs4463179	0.106098	0.00128857	0.535721	0.77862	5	13558432	CTNND2	0.0838745	0.6503
rs11232966	0.106078	0.00129143	0.536092	0.77862	11	70671199	?	0.130186	0.1789
rs7969193	0.106072	0.00129222	0.536193	0.77862	12	90548257	DCN	0.406876	0.8096
rs2511587	0.106054	0.00129466	0.536508	0.77862	8	105325461	RIMS2	0.340627	0.6417
rs8050076	0.106039	0.00129672	0.536774	0.77862	16	84443248	COX4I1	0.170685	0.6791
rs10031177	0.105956	0.0013083	0.538253	0.77862	4	92299120	MGC48628	0.0616918	0.01347
rs2344865	0.105933	0.00131138	0.538644	0.77862	15	84216378	ENC2	0.205724	0.3938
rs582008	0.105909	0.00131482	0.539078	0.77862	6	4049566	C6orf201	0.144059	1
rs7221952	0.105902	0.00131575	0.539196	0.77862	17	11629550	DNAH9	0.495631	0.1475
rs16981858	0.105891	0.00131736	0.539399	0.77862	23	21994877	PHEX	0.146467	0.5841
rs10512441	0.10588	0.00131879	0.539578	0.77862	17	28263758	DKFZP564K1964	0.197743	0.2736
rs13179136	0.105842	0.0013241	0.540244	0.77862	5	129652818	CSS3	0.150028	0.4082
rs6601300	0.105823	0.00132688	0.54059	0.77862	8	9266173	NA	0.00916442	1
rs856410	0.105801	0.00132998	0.540976	0.77862	20	50692753	ZFP64	0.347043	0.4741
rs17110172	0.10577	0.00133432	0.541513	0.77862	14	25126953	NA	0.00917927	1
rs7625165	0.10577	0.00133434	0.541516	0.77862	3	192740776	C3orf6	0.364785	0.689
rs5981362	0.105747	0.0013376	0.541918	0.77862	23	74473479	ZDHHC15	0.0284245	1
rs2414500	0.105699	0.00134436	0.542747	0.77862	15	55383642	CGNL1	0.497848	0.05134
rs16830637	0.105663	0.00134949	0.543374	0.77862	2	199588702	PLCL1	0.0223358	1
rs11244772	0.105663	0.00134958	0.543384	0.77862	10	127701286	ADAM12	0.31791	0.06725
rs2220691	0.105662	0.00134976	0.543406	0.77862	14	98555555	BCL11B	0.361413	0.9196
rs7920992	0.105646	0.00135203	0.543682	0.77862	10	130292931	NA	0.00894309	1
rs229244	0.105574	0.0013623	0.544921	0.77862	14	30154839	KIAA1333	0.302587	0.4314
rs16861159	0.105528	0.00136892	0.545714	0.77862	2	14163400	NA	0.00484131	1
rs2511646	0.105513	0.0013712	0.545985	0.77862	8	105273361	RIMS2	0.337669	0.3489
rs10931418	0.105511	0.0013714	0.546009	0.77862	2	190090541	WDR75	0.336022	0.1938
rs7629263	0.105492	0.00137427	0.54635	0.77862	3	188276125	NA	0.00485175	1
rs9831234	0.105482	0.00137569	0.546518	0.77862	3	180345568	PIK3CA	0.194865	0.7674
rs746427	0.105481	0.00137587	0.546539	0.77862	20	48372483	CEBPB	0.168705	0.06429
rs12591470	0.10543	0.00138331	0.547417	0.77862	15	51775710	WDR72	0.140087	0.08074
rs7116359	0.105387	0.00138961	0.548155	0.77862	11	87239520	NA	0.00887097	1
rs4121458	0.105356	0.00139411	0.548679	0.77862	11	62646376	MGC34821	0.134304	0.3179
rs1453283	0.105278	0.00140568	0.550016	0.77862	7	47562356	TNS3	0.115176	0.3607
rs1052248	0.105243	0.00141091	0.550616	0.77862	6	31664560	LST1	0.265549	0.5512
rs393952	0.105217	0.00141474	0.551052	0.77862	5	172951457	STC2	0.488435	0.1785
rs7560925	0.105205	0.00141656	0.551259	0.77862	2	78115696	LRRTM4	0.353188	0.01492
rs10215280	0.105193	0.00141837	0.551465	0.77862	7	70858767	CALN1	0.252697	0.7123
rs2049701	0.105186	0.00141945	0.551588	0.77862	7	120791619	FAM3C	0.384252	0.4252
rs16867497	0.105168	0.00142203	0.551879	0.77862	2	182469627	NA	0.0091447	1
rs12919567	0.105168	0.00142206	0.551883	0.77862	16	72121143	C16orf47	0.0554061	0.1761
rs1907285	0.105165	0.00142255	0.551938	0.77862	10	122933437	FGFR2	0.0126821	1
rs2148809	0.105151	0.00142465	0.552175	0.77862	20	57797266	NA	0.00914962	1
rs12345044	0.105087	0.00143433	0.553261	0.77862	9	104105423	SMC2L1	0.121753	0.6643
rs3748217	0.105058	0.00143862	0.553738	0.77862	10	24847796	?	0.12028	0.2713
rs4708726	0.105058	0.00143875	0.553753	0.77862	6	168555749	SMOC2	0.311087	0.7868
rs9297508	0.105049	0.0014401	0.553903	0.77862	8	114857600	CSMD3	0.397844	0.6279
rs6078040	0.105026	0.00144352	0.554282	0.77862	20	1107395	PSMF1	0.0858531	0.2336
rs11042624	0.10501	0.00144599	0.554555	0.77862	11	10073964	NA	0.00918919	1
SNP_A-1929020	0.104986	0.00144971	0.554964	0.77862	3	31479960		0.0353863	0.7269
rs6821735	0.104981	0.00145047	0.555048	0.77862	4	178528158	NEIL3	0.265798	0.1476
rs7840196	0.10497	0.00145208	0.555225	0.77862	8	135518553	ZNF406	0.323625	0.9151
rs4963997	0.10497	0.00145211	0.555228	0.77862	12	26489079	SSPN	0.302395	0.6987
rs2446869	0.10496	0.00145358	0.555389	0.77862	8	95239851	CDH17	0.355108	0.3621
rs7741758	0.104955	0.00145437	0.555476	0.77862	6	70469101	LMBRD1	0.394708	0.7693
rs3766792	0.104953	0.00145474	0.555516	0.77862	1	53302444	SLC1A7	0.136437	0.5543
rs10190368	0.104946	0.00145585	0.555638	0.77862	2	196987952	HECW2	0.199185	0.1885
rs17123016	0.104907	0.0014618	0.556286	0.77862	1	100785237	VCAM1	0.0844191	0.7627
rs1362626	0.104881	0.00146585	0.556726	0.77862	16	4489227	HMOX2	0.261687	0.4717
rs347405	0.104876	0.00146652	0.556799	0.77862	13	41688179	DGKH	0.46419	0.484
rs16995825	0.104865	0.00146832	0.556993	0.77862	23	119236634	ATP1B4	0.140431	1
rs2661410	0.104825	0.00147444	0.557651	0.77862	3	21330242	SGOL1	0.494318	0.4855
rs270084	0.10481	0.00147677	0.557902	0.77862	8	3265302	ANGPT2	0.174933	0.1976
rs16854635	0.104802	0.00147794	0.558027	0.77862	2	168752971	NA	0.00510478	1
rs11821379	0.104784	0.00148079	0.558332	0.77862	11	120173223	NA	0.00511027	1
rs607148	0.104784	0.00148087	0.55834	0.77862	7	42680033	C7orf25	0.0394949	0.3633
rs1181177	0.104775	0.00148223	0.558484	0.77862	1	53978699	NA	0.00511302	1
rs2073995	0.104766	0.00148367	0.558638	0.77862	13	31711256	NA	0.00511578	1
rs7106929	0.104687	0.00149607	0.559949	0.77862	11	62640257	MGC34821	0.132218	0.1045
rs1538161	0.104605	0.001509	0.5613	0.77862	9	1167927	SMARCA2	0.448333	0.2733
rs11238074	0.104567	0.00151491	0.561911	0.77862	11	79459595	RPS28	0.192162	0.261
rs2723334	0.104564	0.0015154	0.561962	0.77862	4	112046356	PITX2	0.209917	0.2884
rs3830054	0.104516	0.00152305	0.562748	0.77862	6	26141807	?	0.0708108	0.4817
rs4805443	0.104506	0.00152479	0.562927	0.77862	19	34782723	POP4	0.343958	0.1175
rs7429885	0.1045	0.00152566	0.563016	0.77862	3	23716534	UBE2E1	0.315293	0.7471
rs3770371	0.104465	0.0015313	0.563591	0.77862	2	80763339	CTNNA2	0.443795	0.2933
rs1565316	0.104432	0.00153661	0.564129	0.77862	3	1125904	CNTN6	0.0907618	0.4797
rs4455639	0.104432	0.00153666	0.564134	0.77862	6	91356667	MAP3K7	0.282267	0.07469
rs3020044	0.104427	0.00153746	0.564214	0.77862	11	70663065	?	0.132719	0.686
rs4560424	0.104424	0.00153792	0.564261	0.77862	4	128496737	PDZK6	0.283297	0.4208
rs10519531	0.104408	0.00154048	0.564519	0.77862	5	117360252	DTWD2	0.0166846	1
rs6949771	0.104391	0.00154325	0.564798	0.77862	7	13565690	ARL4	0.110872	0.3452
rs4693496	0.104377	0.00154553	0.565027	0.77862	4	83994547	SCD5	0.279182	0.8628
rs3131475	0.104356	0.00154896	0.565371	0.77862	23	76102180	FGF16	0.328969	0.3225
rs1882698	0.104334	0.00155241	0.565715	0.77862	14	21448382	?	0.359569	0.6142
rs9405035	0.104321	0.00155467	0.56594	0.77862	6	32515046	BTNL2	0.0148488	0.0005391
rs4871052	0.10429	0.0015596	0.566429	0.77862	8	121331513	COL14A1	0.0330467	0.264
rs4236787	0.104236	0.00156847	0.567303	0.77862	8	108727613	ANGPT1	0.329758	0.08942
rs12103080	0.104234	0.00156876	0.567332	0.77862	16	25731052	HS3ST4	0.268919	0.1932
rs4472293	0.104222	0.00157082	0.567534	0.77862	5	117274659	DTWD2	0.315422	0.1981
rs879722	0.104205	0.00157367	0.567812	0.77862	2	47652667	KCNK12	0.364516	0.3416
rs8129	0.104203	0.00157397	0.567842	0.77862	16	4502352	HMOX2	0.246154	0.0005058
rs2017938	0.104188	0.0015764	0.568079	0.77862	12	4140574	PARP11	0.388321	0.8071
rs3975506	0.104146	0.00158339	0.568758	0.77862	3	180324690	WIG1	0.194504	0.8824
rs11027761	0.104137	0.00158481	0.568896	0.77862	11	24174200	LUZP2	0.0251351	1
rs11820515	0.104112	0.00158899	0.569298	0.77862	11	70663446	?	0.132911	0.76
rs13025286	0.104087	0.0015931	0.569693	0.77862	2	58798891	BCL11A	0.420411	1
rs465409	0.104083	0.00159389	0.569769	0.77862	5	146016723	PPP2R2B	0.0164243	0.394
rs2048646	0.104054	0.00159874	0.570233	0.77862	5	34784322	RAI14	0.217805	0.01233
rs10979528	0.104036	0.0016017	0.570516	0.77862	9	108661682	ACTL7B	0.0722012	0.8618
rs4973451	0.104011	0.00160591	0.570916	0.77862	2	232288009	MGC35154	0.480488	0.6411
rs2526103	0.10401	0.00160605	0.570929	0.77862	7	11448819	?	0.303014	0.02097
rs10180226	0.10397	0.00161275	0.571562	0.77862	2	66121136	MEIS1	0.211183	0.5763
rs732589	0.103966	0.00161335	0.571619	0.77862	17	40826543	MAP3K14	0.285753	0.6093
rs12875423	0.103965	0.00161368	0.57165	0.77862	13	80614854	SPRY2	0.124795	0.3918
rs17403580	0.103927	0.00161999	0.572242	0.77862	5	106690333	EFNA5	0.0454301	0.7904
rs3775121	0.103912	0.00162252	0.572479	0.77862	4	883350	GAK	0.337623	0.01204
rs17161648	0.103885	0.00162716	0.572912	0.77862	5	108603296	FER	0.0332792	0.7203
rs7833555	0.10388	0.00162805	0.572994	0.77862	8	135522440	ST3GAL1	0.285945	1
rs9524188	0.10386	0.00163147	0.573312	0.77862	13	93196943	GPC6	0.0542299	0.2499
rs4909259	0.103858	0.00163179	0.573342	0.77862	7	157973376	LUZP5	0.120022	0.9128
rs17069659	0.10385	0.00163314	0.573466	0.77862	18	58075947	KIAA1468	0.0668995	0.3488
rs6791084	0.103833	0.00163603	0.573733	0.77862	3	30101617	TGFBR2	0.460108	0.262
rs13145669	0.103773	0.00164633	0.57468	0.77862	4	180428946	AGA	0.197044	1
rs2003111	0.10377	0.00164685	0.574728	0.77862	10	87806737	GRID1	0.245819	0.3728
rs10429282	0.103745	0.00165103	0.575108	0.77862	8	122102896	SNTB1	0.0490831	0.8007
rs1339302	0.10374	0.00165187	0.575184	0.77862	23	110165403	PAK3	0.0275676	1
rs2359349	0.103699	0.00165906	0.575836	0.77862	14	54209372	SAMD4	0.306936	0.3227
rs7238257	0.103689	0.00166072	0.575987	0.77862	18	27811644	KIAA1012	0.118823	0.1761
rs16966927	0.103667	0.00166454	0.576331	0.77862	17	27141574	HSA272196	0.0354821	1
rs453752	0.103666	0.00166467	0.576343	0.77862	6	90643446	CX62	0.0845905	1
rs3765096	0.103645	0.00166838	0.576676	0.77862	15	84061704	?	0.342293	0.6773
rs6050003	0.10363	0.00167105	0.576915	0.77862	20	24753601	C20orf39	0.0132719	1
rs17742691	0.103597	0.00167671	0.577419	0.77862	2	138154750	?	0.115156	0.1092
rs7792327	0.103588	0.00167837	0.577568	0.77862	7	33685720	BMPER	0.0124932	0.2477
rs10140637	0.103509	0.00169216	0.578785	0.77862	14	47472184	RPS29	0.0911781	0.262
rs2891826	0.103509	0.00169224	0.578792	0.77862	1	233558812	RYR2	0.189994	0.166
rs2826625	0.103482	0.001697	0.57921	0.77862	21	21262922	?	0.0524476	0.1625
rs11114170	0.103476	0.00169797	0.579294	0.77862	12	78456599	PAWR	0.0167568	0.4053
rs4782000	0.103474	0.00169834	0.579327	0.77862	16	17343091	XYLT1	0.365635	0.5469
rs11981782	0.103457	0.00170134	0.579588	0.77862	7	96766704	ACN9	0.427145	0.2353
rs889724	0.10345	0.00170257	0.579695	0.77862	16	81844933	CDH13	0.110674	0.719
rs12305323	0.103419	0.00170809	0.580174	0.77862	12	104400922	LOC387882	0.0830645	0.03302
rs10071127	0.103412	0.00170928	0.580277	0.77862	5	30337792	?	0.303099	0.03291
rs16852226	0.103404	0.00171085	0.580412	0.77862	3	107467518	NA	0.00913978	1
rs11641483	0.103402	0.0017111	0.580435	0.77862	16	24500126	RBBP6	0.168614	0.0001382
rs11245127	0.103394	0.00171251	0.580556	0.77862	10	128422890	DOCK1	0.336746	0.4995
rs7788749	0.103386	0.001714	0.580684	0.77862	7	114740735	NA	0.0091447	1
rs12592154	0.103382	0.00171477	0.580751	0.77862	15	60288919	FLJ38723	0.168561	0.3191
rs1398290	0.103374	0.00171618	0.580872	0.77862	8	139409356	?	0.0332253	0.4536
rs17264732	0.103345	0.00172129	0.58131	0.77862	16	84973089	FOXF1	0.157412	0.4309
rs1609380	0.103307	0.00172809	0.58189	0.77862	4	171715627	AADAT	0.207871	0.5201
rs1354891	0.103297	0.00172993	0.582047	0.77862	9	104129871	OR13F1	0.123106	0.4506
rs372474	0.10329	0.00173125	0.582159	0.77862	5	172951212	FAM44B	0.486878	0.2424
rs6769450	0.103288	0.00173149	0.582179	0.77862	3	177770058	TBL1XR1	0.0357912	0.7296
rs17709714	0.103277	0.00173359	0.582357	0.77862	14	85043508	SEL1L	0.244237	0.7996
rs2965157	0.103262	0.00173621	0.582579	0.77862	19	49868180	CEACAM19	0.0283019	1
rs10949739	0.103255	0.00173741	0.58268	0.77862	7	157971558	LUZP5	0.120097	1
rs999278	0.103236	0.00174093	0.582976	0.77862	12	21224918	SLCO1B1	0.457895	0.7045
rs5938047	0.103222	0.00174344	0.583188	0.77862	23	74372582	RP11-311P8.3	0.0278529	1
rs2498284	0.103191	0.00174899	0.583653	0.77862	6	22993293	DCDC2	0.33222	0.3387
rs17046820	0.103175	0.00175193	0.583898	0.77862	2	55422450	NA	0.00483871	1
rs1562079	0.103156	0.00175535	0.584183	0.77862	3	4002879	NA	0.00484392	1
rs12488141	0.103156	0.00175535	0.584183	0.77862	3	21433244	NA	0.00484392	1
rs6999692	0.103154	0.00175569	0.584211	0.77862	8	80975872	HEY1	0.358065	0.7622
rs17046963	0.103147	0.00175707	0.584325	0.77862	2	55512406	NA	0.00484653	1
rs11686851	0.103138	0.00175869	0.58446	0.77862	2	68112447	C1D	0.327047	0.3425
rs4551738	0.103128	0.00176052	0.584611	0.77862	11	38668393	NA	0.00485175	1
rs2333242	0.103101	0.00176545	0.585018	0.77862	4	176923911	ADAM29	0.20027	0.8848
rs10908528	0.103099	0.00176591	0.585057	0.77862	1	153787490	FLJ16478	0.200656	0.3815
rs2045263	0.103031	0.0017784	0.58608	0.77862	15	92594640	?	0.0301237	0.2327
rs4582605	0.103013	0.0017816	0.58634	0.77862	8	121672067	SNTB1	0.391496	0.4598
rs17650267	0.103011	0.00178201	0.586373	0.77862	5	141943941	FGF1	0.0497029	1
rs1472143	0.10298	0.0017878	0.586843	0.77862	14	98556029	BCL11B	0.361248	0.9193
rs552976	0.102975	0.0017886	0.586907	0.77862	2	169616945	ABCB11	0.337097	0.9174
rs2095363	0.102973	0.00178899	0.586939	0.77862	10	121740343	RPL21	0.184712	0.3151
rs7867195	0.102967	0.00179006	0.587025	0.77862	9	79323485	TLE4	0.22585	0.7905
rs6451038	0.102962	0.00179115	0.587113	0.77862	5	33959285	RLN3R1	0.0121228	0.02803
rs2888479	0.102929	0.00179714	0.587595	0.77862	2	217965410	TNS1	0.104408	0.9004
rs6870605	0.102923	0.00179831	0.587688	0.77862	5	143900921	?	0.259079	0.03917
rs987511	0.102922	0.0017985	0.587703	0.77862	9	93837423	PTPDC1	0.481853	0.1357
rs1274747	0.102916	0.00179964	0.587795	0.77862	13	103182364	SLC10A2	0.418624	0.5015
rs1839754	0.10291	0.00180078	0.587887	0.77862	4	180431565	AGA	0.192605	0.5968
rs2182712	0.102906	0.00180144	0.587939	0.77862	20	6316089	BMP2	0.308686	0.3503
rs10947766	0.102887	0.00180506	0.588228	0.77862	6	39029032	DNAH8	0.104582	0.5342
rs1340120	0.102882	0.00180595	0.588299	0.77862	9	79327722	TLE4	0.227427	0.1563
rs17630012	0.102828	0.00181602	0.589097	0.77862	4	114789858	CAMK2D	0.0548387	0.8215
rs7683632	0.102802	0.00182099	0.589489	0.77862	4	41016342	APBB2	0.0120903	0.02789
rs7919543	0.102797	0.0018219	0.589561	0.77862	10	14270477	FRMD4A	0.267385	0.8126
rs8181778	0.102782	0.00182474	0.589784	0.77862	12	78124371	SYT1	0.309037	0.3282
rs10911920	0.102777	0.00182563	0.589853	0.77862	1	169262344	C1orf9	0.24703	0.1696
rs2042494	0.102772	0.00182668	0.589935	0.77862	2	159909731	TANC	0.108971	1
rs2225458	0.102757	0.00182951	0.590157	0.77862	9	93836360	BARX1	0.477324	0.07931
rs16986294	0.102755	0.00182982	0.590181	0.77862	19	60374789	HSPBP1	0.188358	0.07824
rs2979322	0.102754	0.00183004	0.590198	0.77862	3	126886627	OSBPL11	0.223358	0.09475
rs1277215	0.102754	0.0018301	0.590202	0.77862	1	109071336	?	0.216282	0.2187
rs10814940	0.102747	0.00183143	0.590307	0.77862	9	4318194	C9orf70	0.0121753	0.002086
rs10793139	0.102696	0.00184098	0.591048	0.77862	11	75542845	WNT11	0.498654	0.1784
rs304038	0.102666	0.00184685	0.591501	0.77862	3	4527175	ITPR1	0.403742	0.1919
rs13242757	0.102653	0.00184927	0.591687	0.77862	7	139376242	SLC37A3	0.348534	0.7582
rs4753318	0.102646	0.00185052	0.591783	0.77862	11	90467697	?	0.332593	0.6328
SNP_A-2190907	0.102573	0.00186457	0.592855	0.77862	7	14633563		0.16027	0.5454
rs9628508	0.102567	0.00186581	0.592949	0.77862	22	47547364	FLJ44385	0.0641509	0.846
rs4703897	0.102563	0.00186662	0.59301	0.77862	5	81893032	MGC23909	0.192286	0.1285
rs974134	0.102553	0.00186842	0.593146	0.77862	7	70856440	CALN1	0.255871	0.5809
rs3737599	0.102548	0.00186941	0.593221	0.77862	1	153769130	FLJ16478	0.209032	1
rs2209585	0.102527	0.00187347	0.593527	0.77862	23	45934862	UTX	0.0178475	0.05315
rs10274089	0.102507	0.00187743	0.593825	0.77862	7	152112848	ACTR3B	0.156148	0.9297
rs11785778	0.102489	0.00188088	0.594084	0.77862	8	63903626	FAM77D	0.135612	0.07068
rs10253608	0.102466	0.00188538	0.59442	0.77862	7	157968536	LUZP5	0.120345	0.913
rs818901	0.102407	0.00189673	0.595263	0.77862	9	6959833	JMJD2C	0.37656	1
rs12405169	0.102406	0.00189702	0.595284	0.77862	1	89028266	NA	0.00484131	1
SNP_A-2288188	0.102397	0.00189888	0.595421	0.77862	3	7417457	NA	0.00484392	1
rs4085128	0.102388	0.0019005	0.595541	0.77862	9	80166792	TLE4	0.427592	0.05568
rs1394226	0.102387	0.00190074	0.595558	0.77862	11	38698223	NA	0.00484653	1
rs4973508	0.102308	0.00191631	0.596698	0.77862	2	232893337	MGC42174	0.422808	0.3925
rs2971027	0.102298	0.00191819	0.596835	0.77862	7	9780564	NDUFA4	0.400979	0.6977
rs7122096	0.102291	0.00191967	0.596943	0.77862	11	38688978	NA	0.00487277	1
rs2169344	0.102291	0.0019197	0.596945	0.77862	15	51833361	WDR72	0.329295	0.3718
rs4657171	0.102258	0.00192608	0.597406	0.77862	1	158910256	?	0.0947113	0.07804
rs5925629	0.102247	0.00192843	0.597576	0.77862	23	23654248	MGC4825	0.292047	0.1962
rs7172882	0.10222	0.00193382	0.597964	0.77862	15	65567037	FLJ12476	0.11413	0.3556
rs16875269	0.102185	0.00194064	0.598452	0.77862	4	23864142	NA	0.00913487	1
rs1859592	0.102102	0.00195742	0.599641	0.77862	7	44358266	DDX56	0.0153391	0.008213
rs1566558	0.102092	0.00195944	0.599783	0.77862	8	82407781	PMP2	0.239521	0.5643
rs2239817	0.10208	0.00196172	0.599943	0.77862	1	169256445	C1orf9	0.24568	0.1322
rs2294623	0.102067	0.00196438	0.60013	0.77862	16	1537211	C16orf30	0.109316	0.3415
rs14234	0.102059	0.00196609	0.60025	0.77862	2	70435793	FLJ14668	0.38549	0.432
rs17276212	0.102027	0.00197241	0.600691	0.77862	4	153316296	FBXW7	0.433077	0.02824
rs8139203	0.102019	0.00197408	0.600807	0.77862	22	40490916	?	0.349515	0.2202
rs6023367	0.102006	0.00197679	0.600995	0.77862	20	52625318	DOK5	0.214724	0.6245
rs6902872	0.101999	0.00197818	0.601091	0.77862	6	135128716	ALDH8A1	0.356452	0.6861
rs11199815	0.101973	0.00198347	0.601457	0.77862	10	122928911	FGFR2	0.0130011	1
rs4298321	0.101958	0.00198662	0.601674	0.77862	6	166053663	PDE10A	0.11391	0.7284
rs2649955	0.101947	0.0019887	0.601817	0.77862	12	117588102	KIAA1853	0.242552	0.8973
rs8040090	0.101942	0.00198974	0.601888	0.77862	15	84970275	FLJ31461	0.0876011	0.662
rs9366294	0.101934	0.00199133	0.601997	0.77862	6	19506117	IBRDC2	0.0870968	0.4648
SNP_A-4203139	0.101921	0.00199405	0.602184	0.77862	13	93746613		0.0281081	0.6543
rs17489671	0.101907	0.00199694	0.602381	0.77862	5	119816604	LOC51334	0.189751	0.6461
rs1949604	0.101901	0.00199819	0.602466	0.77862	2	190041434	WDR75	0.330739	0.8731
rs980519	0.101871	0.0020044	0.602889	0.77862	4	72545858	SLC4A4	0.0583961	0.6751
rs304073	0.101867	0.00200523	0.602945	0.77862	3	4511386	ITPR1	0.40327	0.08962
rs16928463	0.101861	0.00200635	0.603021	0.77862	9	112943464	ZFP37	0.0126616	0.2554
rs7645220	0.101807	0.00201754	0.603776	0.77862	3	180162453	WIG1	0.161733	0.7975
rs7590683	0.101782	0.0020227	0.604123	0.77862	2	78086432	REG3G	0.433784	0.421
rs17456901	0.101779	0.00202346	0.604174	0.77862	12	88102345	DUSP6	0.144127	0.01836
rs2889252	0.101772	0.00202475	0.60426	0.77862	4	36377862	?	0.0857988	0.8825
rs17730050	0.101768	0.00202554	0.604313	0.77862	21	34277810	KCNE2	0.25552	0.0585
rs13145169	0.101768	0.00202569	0.604322	0.77862	4	177889465	VEGFC	0.223656	0.2043
rs11677047	0.101732	0.0020331	0.604816	0.77862	2	23357067	KBTBD9	0.321865	0.4835
rs12030346	0.101731	0.00203334	0.604832	0.77862	1	4742368	AJAP1	0.123711	0.8301
rs2209834	0.101723	0.00203492	0.604937	0.77862	13	91865069	GPC5	0.388493	0.4024
rs6796209	0.101719	0.00203581	0.604996	0.77862	3	164264188	SI	0.117947	0.2643
rs7875570	0.101709	0.00203787	0.605132	0.77862	9	134764773	COL5A1	0.391608	0.5268
rs16847858	0.101695	0.00204087	0.60533	0.77862	1	220876248	NA	0.00457974	0.03613
rs11833537	0.101693	0.00204129	0.605358	0.77862	12	4150368	CCND2	0.389247	0.8453
rs2017888	0.101687	0.0020425	0.605438	0.77862	5	71523557	MAP1B	0.174731	0.3773
rs16847784	0.101687	0.00204256	0.605442	0.77862	1	220872224	NA	0.00458221	0.03615
rs1245810	0.101687	0.00204256	0.605442	0.77862	12	78139863	SYT1	0.311356	0.3576
SNP_A-4268402	0.101686	0.0020427	0.605451	0.77862	10	72592310		0.100215	0.4393
rs12641504	0.101675	0.00204507	0.605607	0.77862	4	91299000	MMRN1	0.372043	0.1016
rs7221818	0.101672	0.00204569	0.605648	0.77862	17	5742055	NALP1	0.384574	0.8062
rs564461	0.101669	0.00204639	0.605694	0.77862	6	128088406	C6orf190	0.49973	0.7449
rs9351776	0.101643	0.00205173	0.606044	0.77862	6	70560842	LMBRD1	0.393434	0.7705
rs2365697	0.101631	0.00205425	0.606209	0.77862	4	73515824	ADAMTS3	0.0332972	1
rs2498599	0.101621	0.0020563	0.606343	0.77862	9	10206836	TYRP1	0.128433	0.2549
rs317376	0.101591	0.00206264	0.606756	0.77862	17	29237494	ACCN1	0.437095	0.4222
rs6595345	0.101589	0.00206318	0.606791	0.77862	5	121509082	FLJ32921	0.0696544	0.7182
rs2497439	0.101583	0.00206446	0.606874	0.77862	10	7239060	?	0.495373	0.7089
rs13032853	0.101537	0.00207406	0.60758	0.812429	2	190134918	WDR75	0.337473	0.232
rs6055240	0.101516	0.00207851	0.607908	0.812429	20	7592199	HAO1	0.137244	0.6194
rs4299572	0.101484	0.00208544	0.608417	0.812429	4	82899603	RASGEF1B	0.0252552	1
rs1605446	0.101446	0.00209361	0.609014	0.812429	9	104094966	SMC2L1	0.122893	0.6647
rs6590261	0.101417	0.00209973	0.609459	0.812429	11	126806806	PRR10	0.472906	0.2808
rs6585273	0.101397	0.00210416	0.609779	0.812429	10	116101006	KIAA1914	0.0397083	0.5317
rs2329072	0.101396	0.00210421	0.609783	0.812429	13	77858815	EDNRB	0.394298	0.2247
rs4144199	0.101395	0.00210459	0.609811	0.812429	2	133695933	FLJ34870	0.15816	0.5339
rs3852410	0.101392	0.00210516	0.609852	0.812429	10	63707569	ZNF365	0.352022	0.7992
rs2746182	0.101385	0.00210665	0.609959	0.812429	6	41734603	MDFI	0.125954	0.7503
rs2584998	0.101349	0.00211431	0.610511	0.812429	6	90647053	CX62	0.0847686	1
rs7200513	0.10133	0.00211853	0.610813	0.812429	16	17126976	XYLT1	0.0317417	0.2586
rs1079082	0.101287	0.00212788	0.61148	0.812429	19	60784611	FLJ14768	0.201505	0.5644
rs7333412	0.101283	0.00212874	0.611541	0.812429	13	46301361	HTR2A	0.240314	0.3991
rs11993763	0.101277	0.00213011	0.611638	0.812429	8	121672511	SNTB1	0.388441	0.329
rs17310937	0.101275	0.00213044	0.611662	0.812429	23	7487873	VCX-C	0.0574124	0.571
rs4447434	0.101261	0.00213346	0.611876	0.812429	16	25737573	HS3ST4	0.26087	0.3621
rs7022345	0.101259	0.00213388	0.611906	0.812429	9	7163752	JMJD2C	0.170644	0.6177
rs17669368	0.10123	0.00214021	0.612352	0.812429	4	27433742	STIM2	0.0988153	1
rs879929	0.101229	0.00214045	0.61237	0.830124	11	106159569	GUCY1A2	0.0164954	0.3954
rs1036639	0.101203	0.00214626	0.612804	0.830124	1	238815746	NA	0.00920411	1
rs9320362	0.101127	0.00216282	0.614035	0.830124	6	111594490	NA	0.00915948	1
rs7055344	0.101123	0.00216379	0.614107	0.830124	23	7474782	STS	0.0585049	0.5731
rs16861131	0.101109	0.00216684	0.614332	0.830124	2	14152684	NA	0.00916442	1
rs11068051	0.10105	0.00217999	0.615297	0.830124	12	115404875	FLJ42957	0.358531	1
rs13079793	0.101044	0.00218131	0.615393	0.830124	3	186027445	MAGEF1	0.352151	0.7604
rs6682246	0.101041	0.002182	0.615444	0.830124	1	87734417	LMO4	0.0658602	0.2567
rs10186260	0.101036	0.00218308	0.615522	0.830124	2	129255008	NA	0.00918422	1
rs685013	0.101019	0.0021869	0.6158	0.830124	11	56063415	?	0.240987	0.0005028
rs6586658	0.101018	0.00218702	0.615809	0.830124	8	17745940	MTUS1	0.0228741	0.6236
rs7762400	0.101017	0.00218729	0.615828	0.830124	6	70502355	LMBRD1	0.394184	0.7706
rs1020213	0.101017	0.00218736	0.615834	0.830124	11	25866308	TMEM16C	0.0309639	1
rs4984621	0.100992	0.00219274	0.616224	0.830124	16	947462	FLJ12681	0.367965	0.8025
rs4904853	0.100984	0.00219466	0.616363	0.830124	14	91796566	SLC24A4	0.19425	0.06382
rs290447	0.10098	0.00219554	0.616426	0.830124	20	52118615	BCAS1	0.422085	0.7756
rs4408237	0.100976	0.00219637	0.616486	0.830124	10	54571725	MBL2	0.378713	0.03214
rs1434755	0.100971	0.00219746	0.616565	0.830124	8	69205464	DEPDC2	0.371574	1
rs7106076	0.100948	0.00220262	0.616937	0.830124	11	3354410	ZNF195	0.222162	0.1567
rs7817002	0.100923	0.00220833	0.617347	0.830124	8	140343939	KCNK9	0.277808	0.01085
rs11009430	0.10092	0.00220906	0.617399	0.830124	10	33876546	PARD3	0.431421	0.739
rs2133644	0.100801	0.00223578	0.619296	0.830124	3	116742555	GAP43	0.0646552	0.2443
rs3859322	0.100798	0.00223652	0.619348	0.830124	18	75602382	CTDP1	0.0466307	1
rs8016883	0.100782	0.00224024	0.619609	0.830124	14	47270241	MAMDC1	0.408504	0.7735
rs16967819	0.100768	0.00224342	0.619832	0.830124	17	28342660	DKFZP564K1964	0.153825	0.7173
rs4279373	0.100747	0.00224824	0.620169	0.830124	5	159716305	C1QTNF2	0.484873	0.3524
rs17175020	0.100743	0.00224902	0.620224	0.830124	13	48360877	FNDC3A	0.0505985	0.08523
rs6784152	0.100693	0.00226046	0.621018	0.830124	3	4547505	ITPR1	0.252015	0.7585
rs2165996	0.10069	0.00226117	0.621067	0.830124	17	75488115	CBX4	0.049513	0.4524
rs11676872	0.100688	0.00226175	0.621107	0.830124	2	208700200	CRYGD	0.295518	0.8201
SNP_A-1835024	0.100677	0.00226432	0.621285	0.830124	3	164233511		0.117457	0.2187
rs2498600	0.100664	0.00226726	0.621487	0.830124	9	10206903	TYRP1	0.106796	0.7146
rs723212	0.100661	0.00226802	0.62154	0.830124	10	61395919	ANK3	0.38699	0.3222
rs17350806	0.100633	0.00227447	0.621983	0.830124	11	34360958	CAT	0.143321	0.2178
rs9399159	0.100632	0.00227457	0.62199	0.830124	6	136105886	AHI1	0.0489189	1
rs10861717	0.10061	0.00227968	0.622339	0.830124	12	78132343	SYT1	0.31186	0.1942
rs17049586	0.100606	0.00228064	0.622405	0.830124	2	58740254	BCL11A	0.221467	0.8926
rs1773779	0.100587	0.00228493	0.622698	0.830124	1	241915693	?	0.0898332	0.8875
rs1446527	0.100578	0.00228709	0.622845	0.830124	12	63733304	WIF1	0.379935	0.6217
rs6465508	0.100577	0.00228745	0.62287	0.830124	7	95772006	FLJ42280	0.354873	0.5773
rs2285673	0.100573	0.00228823	0.622922	0.830124	5	131783868	LOC441108	0.231209	0.1155
rs1460347	0.100561	0.00229101	0.623111	0.830124	4	42512850	ATP8A1	0.0375067	0.7422
rs4639959	0.100558	0.00229178	0.623163	0.830124	11	75544239	UVRAG	0.491281	0.5438
rs17028759	0.100489	0.00230779	0.624243	0.830124	4	153525554	FBXW7	0.199355	0.6631
rs17077963	0.100482	0.00230957	0.624363	0.830124	18	63607960	TXNDC10	0.0779221	0.02148
rs4908327	0.10048	0.00230987	0.624382	0.830124	1	99705098	LPPR4	0.104032	0.4556
rs314907	0.100477	0.00231072	0.624439	0.830124	2	125675072	CNTNAP5	0.42957	0.3686
rs4885001	0.100461	0.00231442	0.624686	0.830124	13	71857395	DACH1	0.275955	0.7718
rs1894074	0.100447	0.00231776	0.62491	0.830124	11	115565640	IGSF4	0.207418	0.7759
rs10169251	0.100439	0.00231967	0.625036	0.830124	2	125673331	CNTNAP5	0.429532	0.3441
rs2172952	0.100431	0.00232147	0.625156	0.830124	2	240914198	GPC1	0.265084	0.3956
rs6013522	0.100429	0.00232203	0.625194	0.830124	20	50829054	ZFP64	0.397338	0.697
rs9601906	0.100415	0.00232526	0.625408	0.830124	13	81950345	SPRY2	0.171634	0.05731
rs17829893	0.100314	0.00234916	0.626981	0.830124	4	147685312	C4orf13	0.0169537	1
rs3790838	0.100293	0.00235422	0.627311	0.830124	1	196763347	NA	0.00889488	0.1337
rs1753555	0.100279	0.00235757	0.627529	0.830124	6	13240270	NA	0.00510478	1
rs556991	0.10027	0.00235971	0.627668	0.830124	18	8783236	KIAA0802	0.0731774	0.2985
rs6109816	0.100266	0.0023605	0.627719	0.830124	20	1333863	NSFL1C	0.230086	0.6466
rs1223518	0.100259	0.00236216	0.627827	0.830124	6	13245143	NA	0.00511027	1
rs3098920	0.100255	0.00236318	0.627893	0.830124	18	26241402	DSC3	0.277089	0.5239
rs1920428	0.100254	0.00236339	0.627906	0.830124	12	76817549	NAV3	0.325794	0.7115
rs2520229	0.10025	0.00236446	0.627976	0.830124	23	23699336	FLJ25444	0.291779	0.2908
rs1181189	0.100218	0.00237214	0.628471	0.830124	1	54001236	NA	0.00540833	1
rs2830117	0.100212	0.00237356	0.628563	0.830124	21	26518664	CYYR1	0.117984	0.8226
rs908783	0.100207	0.00237462	0.628631	0.830124	2	170955083	MYO3B	0.0772358	0.5117
rs17013370	0.100201	0.00237611	0.628726	0.830124	2	77069483	NA	0.00512682	1
rs5926009	0.100198	0.00237686	0.628775	0.830124	23	22395314	ZNF645	0.342558	0.8262
rs17008940	0.100193	0.00237798	0.628846	0.830124	2	61530249	USP34	0.124528	0.1665
rs13390374	0.100193	0.00237801	0.628848	0.830124	2	125673874	CNTNAP5	0.426703	0.5045
rs1459167	0.100162	0.0023855	0.629327	0.830124	2	125685530	CNTNAP5	0.428571	0.1988
rs2161936	0.100135	0.00239215	0.629751	0.830124	15	92919269	MCTP2	0.139554	0.243
rs4814308	0.100118	0.00239618	0.630007	0.830124	20	14421001	FLRT3	0.192246	0.4117
rs11204774	0.100098	0.00240106	0.630315	0.830124	1	147876030	MGC29891	0.0791464	0.5227
rs6091624	0.100093	0.00240237	0.630398	0.830124	20	51083969	NA	0.00543183	1
rs7872251	0.10008	0.00240541	0.63059	0.830124	9	12008371	TYRP1	0.486194	0.1623
rs4690508	0.100064	0.00240938	0.63084	0.830124	4	178670915	NEIL3	0.413208	0.2505
rs1208074	0.100041	0.00241496	0.63119	0.830124	2	202369582	MPP4	0.465304	0.2084
rs6839328	0.100038	0.00241571	0.631237	0.830124	4	71233099	APIN	0.290097	0.1147
rs11668979	0.100027	0.00241836	0.631403	0.830124	19	63193763	ZNF606	0.294423	0.8219
rs567359	0.100025	0.00241883	0.631432	0.830124	2	25216225	?	0.416391	0.7351
rs906128	0.09999	0.00242739	0.631965	0.830124	8	140098342	KCNK9	0.143736	0.06716
rs11146587	0.0999704	0.0024322	0.632264	0.830124	10	134574228	?	0.0228618	0.6236
rs2717434	0.0999401	0.00243965	0.632725	0.830124	12	69294814	?	0.240751	0.8985
rs12091024	0.099921	0.00244436	0.633014	0.830124	1	172283155	TNR	0.0880914	0.5629
rs1146745	0.0999037	0.00244863	0.633277	0.830124	3	84986716	GBE1	0.247095	0.7047
rs2276157	0.0998864	0.0024529	0.633538	0.830124	18	17677001	MIB1	0.087473	1
rs4919493	0.0998808	0.00245429	0.633623	0.830124	10	102546892	PAX2	0.108145	0.7182
rs3776577	0.0998689	0.00245724	0.633803	0.830124	5	36686862	SLC1A3	0.0450864	1
rs17632451	0.0998672	0.00245766	0.633829	0.830124	14	83782409	FLRT2	0.232473	0.7908
rs2381485	0.0998529	0.00246121	0.634045	0.830124	9	6685986	UHRF2	0.126085	0.5966
rs4739074	0.0998523	0.00246135	0.634054	0.830124	8	64345814	TTPA	0.47481	0.04016
rs2286631	0.0998508	0.00246174	0.634077	0.830124	10	117476900	ATRNL1	0.393997	0.9612
rs11958159	0.0998318	0.00246645	0.634363	0.830124	5	96465951	LIX1	0.206943	0.5717
rs1478669	0.0998179	0.0024699	0.634572	0.830124	13	54229201	PCDH17	0.0229482	1
rs1989668	0.0998123	0.0024713	0.634657	0.830124	17	33244656	TBC1D3	0.23852	0.7014
rs7956106	0.0998033	0.00247356	0.634794	0.830124	12	19310763	PLEKHA5	0.0282714	1
rs1954426	0.0998022	0.00247382	0.63481	0.830124	6	78279113	HTR1B	0.357223	0.7972
rs923926	0.099745	0.00248811	0.635669	0.830124	9	14755030	?	0.326997	0.1357
rs4892583	0.0996979	0.00249997	0.636375	0.830124	23	74448870	ZDHHC15	0.0282562	1
rs16890511	0.0996955	0.00250056	0.63641	0.830124	6	38323582	BTBD9	0.0235262	1
rs7258857	0.0996953	0.00250061	0.636414	0.830124	19	58798706	NA	0.00592353	1
rs4812422	0.0996904	0.00250185	0.636487	0.830124	20	38085300	DHX35	0.19724	0.3398
rs35572	0.0996695	0.00250713	0.6368	0.830124	16	62385041	CDH8	0.139718	0.6927
rs151507	0.0996013	0.00252438	0.637815	0.830124	20	3473519	ATRN	0.0456989	0.2771
rs6725529	0.0995895	0.00252739	0.637991	0.830124	2	14599028	TRIB2	0.437399	0.1309
rs7794837	0.0995866	0.00252812	0.638034	0.830124	7	85232521	?	0.388798	0.8445
rs760686	0.0995766	0.00253067	0.638183	0.830124	1	165089417	TBX19	0.285484	0.8647
rs4606078	0.0995667	0.00253319	0.638329	0.830124	8	19484119	ChGn	0.447887	0.5326
rs1375156	0.0995508	0.00253726	0.638566	0.830124	12	18573034	PIK3C2G	0.316164	0.9138
rs6509930	0.0995402	0.00253996	0.638723	0.830124	19	60372284	PTPRH	0.184211	0.08771
rs6779236	0.0995352	0.00254124	0.638797	0.830124	3	4294797	SETMAR	0.11437	0.1354
rs9677983	0.0995321	0.00254203	0.638842	0.830124	2	158620172	ACVR1	0.0201939	1
rs4674187	0.099523	0.00254434	0.638977	0.830124	2	218226121	TNS1	0.0941716	0.05474
rs4448323	0.0995148	0.00254644	0.639098	0.830124	8	1901154	?	0.075487	0.2419
rs16847485	0.099505	0.00254897	0.639244	0.830124	1	223720253	NA	0.00889488	0.1337
rs10518046	0.0995043	0.00254914	0.639254	0.830124	4	68626748	TMPRSS11A	0.0586022	0.5239
rs17142963	0.0994485	0.0025635	0.640078	0.830124	6	7483007	DSP	0.0376142	0.7439
rs5755536	0.0994472	0.00256382	0.640096	0.830124	22	33755178	LARGE	0.0199139	1
rs613575	0.0994321	0.00256772	0.640319	0.830124	18	5293009	ZFP161	0.200054	0.0354
rs1478370	0.0994278	0.00256882	0.640382	0.830124	5	121823911	SNCAIP	0.209081	0.09038
rs11149914	0.0994068	0.00257425	0.640691	0.830124	16	75168037	MON1B	0.475152	0.3965
rs1553886	0.0993953	0.00257721	0.640858	0.830124	15	81228959	LOC123722	0.148787	0.5824
rs1048887	0.0993877	0.0025792	0.640971	0.830124	8	27649069	CCDC25	0.423139	0.03636
rs6799972	0.0993721	0.00258323	0.641199	0.830124	3	38844365	SCN10A	0.276672	0.24
rs131481	0.0993688	0.00258409	0.641248	0.830124	22	23435430	PIWIL3	0.030914	1
rs4971234	0.0993599	0.00258639	0.641377	0.830124	1	200005023	CHIT1	0.123911	0.1984
rs234650	0.0993529	0.00258822	0.64148	0.830124	1	181578179	C1orf24	0.496736	0.2835
rs6795228	0.0993508	0.00258878	0.641512	0.830124	3	65938767	MAGI1	0.153659	0.1514
rs7306112	0.0993368	0.00259241	0.641716	0.830124	12	115421547	FLJ42957	0.363955	0.7636
rs724273	0.0993365	0.00259248	0.64172	0.830124	3	186058533	KIAA0804	0.355234	0.6465
rs17124584	0.099323	0.00259601	0.641919	0.830124	8	17342129	MTMR7	0.0132147	1
rs11031705	0.0992835	0.00260633	0.642495	0.830124	11	32287240	RCN1	0.206809	0.007339
rs7006466	0.0992823	0.00260662	0.642511	0.830124	8	54367017	ATP6V1H	0.144916	0.5105
rs8067994	0.0992803	0.00260715	0.642541	0.830124	17	60898841	AXIN2	0.209233	0.09232
rs9522691	0.0992611	0.00261218	0.642821	0.830124	13	89205211	?	0.389228	0.09197
rs2237231	0.099261	0.0026122	0.642822	0.830124	6	26125150	HIST1H1A	0.0699301	1
rs17829296	0.0992247	0.00262175	0.64335	0.830124	2	196989088	HECW2	0.195593	0.1193
rs10234174	0.0991982	0.00262872	0.643734	0.830124	7	142349092	PIP	0.126663	0.03335
rs10986358	0.0991941	0.0026298	0.643794	0.830124	9	124373739	NR6A1	0.330769	0.751
rs1843134	0.0991932	0.00263004	0.643807	0.830124	2	66125055	MEIS1	0.310335	0.7037
rs11855650	0.0991793	0.0026337	0.644008	0.830124	15	68218827	UACA	0.378862	1
rs9392110	0.0991649	0.0026375	0.644216	0.830124	6	6407400	F13A1	0.182974	0.8136
rs17059135	0.0991401	0.00264406	0.644574	0.830124	6	130847627	KIAA1913	0.0447922	1
rs2506739	0.0991291	0.00264698	0.644733	0.830124	6	104109775	GRIK2	0.25421	0.951
rs17085430	0.0990985	0.00265512	0.645175	0.830124	6	123889073	TRDN	0.214905	0.629
rs9354890	0.0990944	0.00265622	0.645234	0.830124	6	70561017	LMBRD1	0.395709	0.6262
rs11995879	0.0990933	0.00265651	0.64525	0.830124	8	90677565	NA	0.00864398	0.00736
rs10503818	0.0990869	0.00265821	0.645342	0.830124	8	27731666	PBK	0.429192	0.01535
rs2834429	0.0990568	0.00266624	0.645775	0.830124	21	34563597	ATP5O	0.329275	0.5624
rs10504715	0.099054	0.00266697	0.645814	0.830124	8	80963106	MRPS28	0.365716	0.9601
rs1510336	0.0990429	0.00266996	0.645975	0.830124	3	163325010	SI	0.142975	0.2914
rs2798506	0.099034	0.00267233	0.646102	0.830124	6	78257445	HTR1B	0.375202	0.5528
rs1901712	0.0990273	0.00267412	0.646198	0.830124	4	72512338	SLC4A4	0.0589661	0.8328
rs10167742	0.0990254	0.00267462	0.646224	0.830124	2	125567117	GYPC	0.439276	0.8107
rs10949748	0.0990225	0.0026754	0.646266	0.830124	7	158254677	WDR60	0.164058	1
rs3886002	0.0990109	0.00267852	0.646433	0.830124	7	142654453	TAS2R60	0.105914	0.7146
rs16857733	0.0990082	0.00267923	0.646471	0.830124	2	143209760	KYNU	0.0815775	0.4355
rs278065	0.098997	0.00268226	0.646632	0.830124	5	53484158	ARFRP2	0.178899	0.6359
rs17169424	0.0989957	0.00268259	0.64665	0.830124	7	16141116	?	0.0368564	0.5139
rs1508878	0.0989895	0.00268427	0.646739	0.830124	5	115429402	COMMD10	0.184777	0.281
rs10249269	0.0989832	0.00268596	0.64683	0.830124	7	145476983	?	0.0556452	0.6561
rs2214893	0.0989812	0.0026865	0.646858	0.830124	2	151575481	FLJ45645	0.131791	0.4189
rs7576165	0.0989802	0.00268676	0.646872	0.830124	2	189978541	WDR75	0.336679	0.2304
rs10893741	0.098941	0.00269731	0.647431	0.830124	11	127143118	PRR10	0.123507	1
rs1857051	0.0989352	0.00269888	0.647514	0.830124	20	23841840	GGTLA4	0.233531	0.5591
rs2524202	0.0989276	0.00270094	0.647622	0.830124	6	30471352	RPP21	0.146355	0.351
rs314888	0.0989262	0.00270131	0.647642	0.830124	2	125698868	GYPC	0.429225	0.3201
rs6446257	0.0989208	0.00270277	0.647719	0.830124	3	49228496	?	0.268458	1
rs2361000	0.0988913	0.00271077	0.648139	0.830124	14	75891386	C14orf118	0.283659	0.3595
rs4771882	0.0988536	0.00272101	0.648674	0.830124	13	93192954	GPC6	0.0550162	0.2625
rs8116105	0.0988213	0.00272981	0.649132	0.830124	20	14365197	FLRT3	0.344086	0.4409
rs1233396	0.0988106	0.00273272	0.649283	0.830124	6	29654778	?	0.120216	0.7429
rs2160567	0.0987834	0.00274017	0.649667	0.830124	16	4475558	HMOX2	0.298212	0.3175
rs2901888	0.0987805	0.00274094	0.649707	0.830124	2	78060239	REG3G	0.420795	0.3386
rs11623084	0.0987753	0.00274237	0.649781	0.830124	14	99423413	EML1	0.340947	0.9163
rs11679088	0.0987551	0.00274792	0.650066	0.830124	2	5214719	SOX11	0.120593	0.3717
rs853780	0.0987482	0.00274981	0.650163	0.830124	2	169632989	ABCB11	0.450727	0.2609
rs4667295	0.09874	0.00275206	0.650278	0.830124	2	190329896	NBLA00058	0.267976	0.8574
rs7955439	0.0987399	0.00275209	0.65028	0.830124	12	63667042	WIF1	0.235737	0.1761
rs1633550	0.0987193	0.00275775	0.650569	0.830124	11	113174415	USP28	0.117141	0.2176
rs462560	0.0987128	0.00275955	0.650661	0.830124	6	90644124	CASP8AP2	0.0849462	1
rs16896666	0.0987108	0.0027601	0.650689	0.830124	8	99221428	POP1	0.013172	1
rs6477346	0.0986851	0.00276718	0.651049	0.830124	9	8739291	NA	0.0094086	1
rs411450	0.09868	0.0027686	0.651121	0.830124	6	145882839	UTRN	0.171698	0.5684
rs10136818	0.0986482	0.00277739	0.651566	0.830124	14	25126357	NA	0.00941873	1
rs11265797	0.0986474	0.00277761	0.651577	0.830124	9	89378625	SEMA4D	0.0132576	1
rs6730618	0.0986371	0.00278049	0.651722	0.830124	2	196982424	HECW2	0.227701	0.0947
rs663346	0.0986118	0.00278751	0.652075	0.830124	2	137120672	CXCR4	0.132258	0.2665
rs11888904	0.0986108	0.00278778	0.652088	0.830124	2	196990200	HECW2	0.312097	0.2141
rs10916669	0.0985926	0.00279286	0.652343	0.830124	1	19979564	NA	0.00943396	1
rs7959797	0.0985854	0.00279486	0.652442	0.830124	12	95445536	FLJ44112	0.0635776	0.3262
rs2924575	0.0985591	0.00280219	0.652808	0.830124	15	46028314	MYEF2	0.177628	1
rs4521338	0.0985577	0.0028026	0.652829	0.830124	4	25233826	ANAPC4	0.336283	0.5624
rs10973348	0.0985498	0.00280479	0.652938	0.830124	9	3745197	C9orf70	0.292932	0.8649
rs4538180	0.0985424	0.00280687	0.653041	0.830124	2	37674411	CDC42EP3	0.381843	0.005765
rs1320379	0.0985362	0.00280859	0.653126	0.830124	8	27865919	SCARA5	0.274044	0.318
rs1077430	0.0985361	0.00280863	0.653128	0.830124	14	75967430	ESRRB	0.312942	0.4482
rs1510880	0.0985219	0.00281261	0.653325	0.830124	4	144648603	GAB1	0.445469	0.3706
rs16940484	0.0985142	0.00281476	0.653432	0.830124	18	19936298	C18orf17	0.156789	0.5982
rs10857082	0.0985079	0.00281654	0.653519	0.830124	4	122916516	GPR103	0.0170824	1
rs6687339	0.0985064	0.00281696	0.65354	0.830124	1	86350286	COL24A1	0.143362	0.6359
rs577524	0.0985019	0.00281824	0.653603	0.830124	11	96315362	JRKL	0.436986	0.5365
rs4602358	0.098498	0.00281931	0.653656	0.830124	3	42278041	CCK	0.488056	0.6749
rs17245411	0.0984921	0.00282098	0.653738	0.830124	6	128387064	PTPRK	0.0511853	0.05461
rs6450035	0.0984796	0.00282449	0.653911	0.830124	5	68691891	TAF9	0.0659251	0.08404
rs2996466	0.0984778	0.00282502	0.653937	0.830124	11	31540206	ELP4	0.247706	1
rs2575567	0.0984768	0.0028253	0.653951	0.830124	4	42567336	ATP8A1	0.0368165	0.1751
rs4501794	0.0984743	0.002826	0.653985	0.830124	1	184408938	PLA2G4A	0.159707	0.9309
SNP_A-1963469	0.0984539	0.00283175	0.654267	0.830124	2	59471279		0.175361	0.515
rs845741	0.0984431	0.00283479	0.654416	0.830124	5	109029690	MAN2A1	0.197474	0.8837
rs9851229	0.0984419	0.00283514	0.654433	0.830124	3	26977949	LRRC3B	0.289876	0.2983
rs9352484	0.0984325	0.00283778	0.654562	0.830124	6	78253841	HTR1B	0.373854	0.5191
rs4551692	0.0984065	0.00284513	0.65492	0.830124	10	102546443	PAX2	0.109282	0.8114
rs13190654	0.0983994	0.00284715	0.655018	0.830124	5	109270710	MAN2A1	0.0228618	1
rs2239477	0.0983623	0.00285768	0.655527	0.830124	23	123270612	?	0.135135	0.8936
rs7929080	0.0983416	0.0028636	0.655812	0.830124	11	8259331	LMO1	0.289831	0.3357
rs1000837	0.0983395	0.00286417	0.65584	0.830124	2	232645676	MGC42174	0.380361	0.2077
rs1906615	0.0983307	0.0028667	0.655961	0.830124	4	112059402	PITX2	0.205602	0.04216
rs1222552	0.0983285	0.00286731	0.655991	0.830124	17	64908323	MAP2K6	0.471128	0.2836
rs4749528	0.098322	0.00286917	0.65608	0.830124	10	30416777	?	0.350027	1
rs10840849	0.0983044	0.00287421	0.656321	0.830124	12	8199235	CLEC4A	0.339747	0.347
rs334768	0.0982785	0.00288162	0.656675	0.830124	3	3146502	TRNT1	0.33891	0.5687
rs6842029	0.0982676	0.00288476	0.656824	0.830124	4	91314833	MMRN1	0.374661	0.1961
rs2442041	0.098263	0.00288605	0.656885	0.830124	5	74029627	HEXB	0.0716209	1
rs12537100	0.0982319	0.00289501	0.65731	0.830124	7	11485730	?	0.410484	0.4725
rs4768575	0.0982296	0.00289566	0.65734	0.830124	12	43492965	NELL2	0.344639	0.7957
rs10521617	0.0982212	0.00289809	0.657455	0.830124	23	11257232	ARHGAP6	0.0664693	0.1697
rs17024623	0.0982189	0.00289876	0.657487	0.830124	2	84321900	LRRTM1	0.173305	0.5169
rs7001645	0.0981875	0.00290782	0.657913	0.830124	8	105192526	RIMS2	0.40274	0.2238
rs4570382	0.0981618	0.00291523	0.65826	0.830124	1	172283097	TNR	0.0873102	0.558
rs4855107	0.0981568	0.0029167	0.658329	0.830124	3	180905296	USP13	0.173749	0.7468
rs9402749	0.0981402	0.00292151	0.658553	0.830124	6	136106196	AHI1	0.0483522	1
rs4916321	0.0981253	0.00292585	0.658755	0.830124	1	170015856	PRDX6	0.0604425	0.5408
rs11019315	0.0980852	0.00293752	0.659296	0.830124	11	90561562	?	0.332435	0.9583
rs7831769	0.0980783	0.00293952	0.659388	0.830124	8	27673292	CCDC25	0.425578	0.01782
rs7901805	0.0980763	0.00294012	0.659416	0.830124	10	122561412	FGFR2	0.436816	0.8492
rs10199102	0.098069	0.00294223	0.659513	0.830124	2	66122954	MEIS1	0.313142	0.5167
rs138097	0.0980054	0.00296086	0.660367	0.830124	22	42575471	SULT4A1	0.28807	0.8192
rs7814833	0.0979919	0.00296485	0.660549	0.830124	8	80951795	HEY1	0.362568	1
rs1890929	0.097988	0.002966	0.660601	0.830124	1	67650129	GADD45A	0.0228741	1
rs234932	0.0979678	0.00297196	0.660872	0.830124	6	2165519	GMDS	0.233871	0.3648
rs10759885	0.0979579	0.00297488	0.661004	0.830124	9	116856106	ASTN2	0.128157	0.254
rs7131776	0.0979568	0.00297518	0.661018	0.830124	12	26494215	SSPN	0.136168	0.8439
rs4290266	0.097942	0.00297955	0.661215	0.830124	11	117791205	ATP5L	0.137417	0.1362
rs16985475	0.0979375	0.0029809	0.661277	0.830124	19	59399676	RPS9	0.0337291	1
rs10808100	0.0979258	0.00298434	0.661431	0.830124	7	95775204	FLJ42280	0.354682	0.5775
rs5937361	0.0979164	0.00298715	0.661558	0.830124	23	74361757	RP11-311P8.3	0.0284946	1
rs2673589	0.0978976	0.00299271	0.661807	0.830124	8	133471901	KCNQ3	0.344438	0.3496
rs2688858	0.0978733	0.00299993	0.662131	0.830124	10	14804999	C10orf45	0.440347	0.2985
rs865898	0.097873	0.00300002	0.662135	0.830124	6	152055811	C6orf97	0.41586	0.4176
rs11162943	0.0978417	0.00300934	0.66255	0.830124	1	80331130	ELTD1	0.203905	0.05277
rs6808834	0.0978405	0.00300969	0.662565	0.830124	3	16082604	GALNTL2	0.173389	0.006248
rs7564203	0.0978332	0.00301187	0.662662	0.830124	2	6032465	SOX11	0.33523	0.1436
rs2919708	0.0978286	0.00301325	0.662724	0.830124	11	70660626	?	0.131466	0.7604
rs4912058	0.0978284	0.00301331	0.662726	0.830124	1	19332273	C1orf33	0.165391	0.7995
rs11748709	0.0978205	0.00301568	0.662831	0.830124	5	103508373	?	0.380043	0.1841
rs4128658	0.0977972	0.00302263	0.663139	0.830124	17	40497282	NMT1	0.203056	0.08052
rs10840763	0.0977896	0.0030249	0.663238	0.830124	12	17652446	LMO3	0.342034	0.5364
rs2610225	0.0977868	0.00302575	0.663276	0.830124	2	125681098	GYPC	0.466864	0.9628
rs1572315	0.0977746	0.0030294	0.663437	0.830124	13	90306457	?	0.294438	0.3992
rs11574400	0.0977743	0.00302949	0.663441	0.830124	8	31148978	WRN	0.0583153	0.05461
rs12711963	0.0977568	0.00303474	0.663671	0.830124	2	4467047	TSSC1	0.077461	0.4149
rs7821205	0.0977533	0.0030358	0.663718	0.830124	8	64339789	TTPA	0.479795	0.114
rs7324463	0.0977446	0.00303843	0.663833	0.830124	13	91858781	GPC5	0.493767	0.4562
rs4760744	0.0977316	0.00304234	0.664004	0.830124	12	69459583	PTPRR	0.436517	0.2979
rs1532010	0.0977122	0.00304819	0.664259	0.830124	18	20182039	OSBPL1A	0.104535	0.3811
rs9852677	0.0977075	0.00304959	0.66432	0.830124	3	50266621	GNAI2	0.0545406	0.4957
rs6990912	0.0977074	0.00304962	0.664321	0.830124	8	9237882	TNKS	0.343577	0.2732
rs11076834	0.0976978	0.00305252	0.664447	0.830124	16	4489584	HMOX2	0.302589	0.6208
rs6077236	0.0976842	0.00305663	0.664626	0.830124	20	7573986	BMP2	0.143935	0.02322
rs314890	0.0976054	0.00308056	0.665657	0.830124	2	125700943	CNTNAP5	0.466935	1
rs10229652	0.097598	0.0030828	0.665752	0.830124	7	3014860	CARD11	0.251795	0.5328
rs258841	0.0975739	0.00309016	0.666067	0.830124	5	11381775	CTNND2	0.0294595	0.672
rs11026880	0.0975661	0.00309255	0.666168	0.830124	11	22972395	DKFZp313A2432	0.206982	0.07386
rs6785761	0.0975541	0.00309622	0.666324	0.830124	3	77252697	ROBO2	0.10317	0.02412
rs702275	0.0975443	0.00309923	0.666452	0.830124	9	5436388	CD274	0.466577	0.6409
rs7335367	0.0974901	0.00311586	0.667154	0.830124	13	95903610	HS6ST3	0.0138062	1
rs4470077	0.0974855	0.00311727	0.667213	0.830124	14	54967291	TBPL2	0.196089	0.006095
rs1375397	0.0974842	0.00311767	0.66723	0.830124	23	76102256	FGF16	0.350925	0.7675
rs17599629	0.0974744	0.00312071	0.667358	0.830124	1	147471360	GOLPH3L	0.223628	0.01328
rs3924286	0.0974734	0.00312102	0.66737	0.830124	2	125555822	GYPC	0.430376	0.4783
rs17049585	0.0974695	0.00312219	0.66742	0.830124	2	58740055	BCL11A	0.220836	0.9461
rs10258091	0.0974618	0.00312459	0.66752	0.830124	7	114546725	MDFIC	0.0569106	0.08263
rs3917514	0.09746	0.00312514	0.667543	0.830124	7	94587130	NA	0.00511853	1
rs12569533	0.09746	0.00312514	0.667543	0.830124	10	120134582	NA	0.00511853	1
rs9294851	0.0974589	0.00312548	0.667557	0.830124	6	70514350	LMBRD1	0.393898	0.9225
rs7637427	0.0974586	0.00312558	0.667562	0.830124	3	21431190	ZNF659	0.267061	0.2141
rs9407559	0.0974557	0.00312645	0.667598	0.830124	9	13846726	MPDZ	0.291667	0.237
rs11919447	0.0974418	0.00313076	0.667778	0.830124	3	135573401	AMOTL2	0.280011	0.4881
rs7064675	0.0974337	0.00313326	0.667882	0.830124	23	7491337	STS	0.0576819	0.5711
rs10090890	0.097421	0.00313721	0.668046	0.830124	8	52191973	PXDNL	0.279232	0.6815
rs11178343	0.0974157	0.00313882	0.668114	0.830124	12	69324553	PTPRR	0.0556452	0.8254
rs1173227	0.0974144	0.00313923	0.66813	0.830124	5	4838594	IRX1	0.262762	0.9048
rs10850652	0.0974075	0.00314138	0.66822	0.830124	12	115422760	THRAP2	0.365447	0.6173
rs7832496	0.0973997	0.0031438	0.66832	0.830124	8	62400134	NA	0.00513514	1
rs11083189	0.0973896	0.00314695	0.66845	0.830124	18	22764383	NA	0.00513791	1
rs9307594	0.0973895	0.00314698	0.668452	0.830124	4	128451914	PDZK6	0.470811	0.6411
rs17041115	0.0973859	0.00314808	0.668497	0.830124	12	107834088	SVOP	0.180661	0.1348
rs6575550	0.0973851	0.00314832	0.668507	0.830124	14	95441727	C14orf132	0.13128	0.4763
rs12044050	0.0973726	0.00315222	0.668668	0.830124	1	78495182	PTGFR	0.152801	1
rs6052053	0.0973679	0.00315369	0.668729	0.830124	20	374349	TBC1D20	0.0489189	0.6219
rs17757703	0.0973634	0.00315508	0.668786	0.830124	4	16466184	LDB2	0.15057	0.1445
rs12142526	0.0973524	0.00315851	0.668927	0.830124	1	90117211	LRRC8D	0.166935	0.4041
rs4786509	0.0973312	0.00316513	0.669199	0.830124	16	4508770	C16orf5	0.295073	0.3419
rs2903942	0.0973289	0.00316583	0.669228	0.830124	20	45079291	EYA2	0.284213	0.9092
rs675308	0.097326	0.00316674	0.669265	0.830124	11	128144986	FLI1	0.165191	0.06019
rs11051643	0.0973238	0.00316744	0.669294	0.830124	12	31916935	FLJ10652	0.222344	0.3098
rs16874041	0.0973136	0.00317062	0.669424	0.830124	5	4833493	IRX1	0.157937	0.7931
rs2679722	0.0973105	0.00317158	0.669463	0.830124	2	86046812	POLR1A	0.365205	0.1299
rs2298536	0.097305	0.0031733	0.669533	0.830124	18	3065872	MYOM1	0.184041	0.6996
rs11804696	0.0973014	0.00317443	0.669579	0.830124	1	192331868	KCNT2	0.293848	0.8666
rs6465585	0.0972927	0.00317715	0.66969	0.830124	7	96665973	TAC1	0.115578	0.8169
rs1526624	0.0972846	0.0031797	0.669794	0.830124	2	76421393	LRRTM4	0.0460916	0.109
rs7207528	0.0972762	0.00318234	0.669901	0.830124	17	65601648	KCNJ16	0.153239	0.7143
rs5769346	0.0972741	0.00318299	0.669928	0.830124	22	45781202	TBC1D22A	0.39278	0.3552
rs16940472	0.0972443	0.00319235	0.670307	0.830124	15	56622609	LIPC	0.108636	0.0513
rs6726527	0.0972349	0.0031953	0.670426	0.830124	2	231009611	SP140	0.141068	0.9227
rs17152305	0.0972332	0.00319586	0.670449	0.830124	8	10657514	SOX7	0.251247	0.4529
rs17269144	0.0972235	0.00319892	0.670572	0.830124	23	7465937	STS	0.0576198	0.5715
rs11011636	0.0972137	0.00320199	0.670696	0.830124	10	20150341	PLXDC2	0.0538503	0.6526
rs10237585	0.0971917	0.00320896	0.671004	0.850857	7	157973849	LUZP5	0.118792	0.008744
rs9321180	0.0971838	0.00321144	0.671113	0.850857	6	130144652	ARHGAP18	0.308535	0.5051
rs11122614	0.0971707	0.00321561	0.671297	0.850857	1	227274180	CAPN9	0.164965	0.1776
rs16854601	0.0971594	0.00321918	0.671455	0.850857	2	168728428	STK39	0.171799	0.8066
rs605374	0.0971282	0.00322909	0.671889	0.850857	11	119510843	TRIM29	0.262251	0.401
rs6446203	0.0971187	0.0032321	0.672021	0.850857	3	50352133	RASSF1	0.0341398	0.7221
rs12496209	0.0971115	0.00323438	0.672121	0.850857	3	76293433	ROBO2	0.0346133	1
rs17259667	0.0970918	0.00324068	0.672395	0.850857	18	19994190	CABYR	0.157722	0.7249
rs1872761	0.0970903	0.00324115	0.672416	0.850857	15	37791108	NA	0.00974553	1
rs4780529	0.0970842	0.0032431	0.6725	0.850857	16	13631983	ERCC4	0.107705	0.6291
rs2270366	0.0970785	0.00324493	0.67258	0.850857	16	4498616	HMOX2	0.295404	0.4975
rs2709418	0.0970691	0.00324792	0.67271	0.850857	9	107808686	?	0.12296	0.08279
rs4741246	0.0970482	0.00325462	0.672999	0.850857	9	1286858	SMARCA2	0.103308	0.168
rs10521665	0.0970423	0.00325651	0.673081	0.850857	23	7555367	STS	0.05192	0.7627
rs1377979	0.0970375	0.00325803	0.673147	0.850857	6	81400723	BCKDHB	0.416577	0.2146
rs16867531	0.0970348	0.00325889	0.673184	0.850857	6	70194861	LMBRD1	0.243258	0.3126
rs10503936	0.0970131	0.00326586	0.673484	0.850857	8	32931772	FUT10	0.209321	1
rs6706901	0.0969542	0.00328483	0.674296	0.850857	2	171369678	MYO3B	0.357537	0.6454
rs7143284	0.0969487	0.0032866	0.674371	0.850857	14	57390368	NA	0.00967742	1
rs7086330	0.0969461	0.00328746	0.674408	0.850857	10	85020319	GHITM	0.241268	0.0009671
rs7174356	0.0969325	0.00329186	0.674595	0.850857	15	32995823	AQR	0.107763	0.02809
rs2061201	0.0968969	0.00330339	0.675083	0.850857	3	152115472	USH3A	0.378698	0.6221
rs10515769	0.0968843	0.0033075	0.675256	0.850857	5	158029553	EBF	0.456699	0.1449
rs9421561	0.0968824	0.00330811	0.675282	0.850857	10	88789052	GLUD1	0.223393	0.228
rs32477	0.096849	0.00331898	0.675739	0.850857	5	100160476	UNQ1912	0.111488	0.055
rs3862863	0.0968455	0.0033201	0.675786	0.850857	10	61411255	ANK3	0.438275	0.596
rs515791	0.0968436	0.00332074	0.675812	0.850857	8	41730902	ANK1	0.118753	0.1487
rs10521662	0.096824	0.00332712	0.676079	0.850857	23	7487827	VCX-C	0.0577646	0.5716
rs17291517	0.0968105	0.00333154	0.676263	0.850857	4	61226622	LPHN3	0.148942	0.713
rs7969452	0.0968067	0.0033328	0.676316	0.850857	12	18578000	PIK3C2G	0.317207	0.3574
rs1899483	0.0967937	0.00333704	0.676492	0.850857	11	20459282	HRMT1L3	0.230033	0.7418
rs1958105	0.0967932	0.00333719	0.676499	0.850857	14	46633222	MAMDC1	0.187871	0.7036
rs3133630	0.0967848	0.00333997	0.676614	0.850857	8	95715093	RBM35A	0.260366	0.1319
rs961082	0.0967822	0.0033408	0.676648	0.850857	4	37550188	PGM2	0.178418	0.4293
rs17291524	0.0967759	0.00334287	0.676734	0.850857	4	61226816	IGFBP7	0.150781	0.9277
rs12572050	0.0967602	0.00334804	0.676948	0.850857	10	92857798	NUDT9P1	0.153208	0.2384
rs1827389	0.0967362	0.00335592	0.677273	0.850857	5	82032480	MGC23909	0.0593496	0.293
rs7816742	0.0967357	0.00335608	0.67728	0.850857	8	135522066	ZNF406	0.286484	0.7766
rs11179448	0.096735	0.00335631	0.677289	0.850857	12	71567861	TRHDE	0.164574	0.865
rs7955388	0.0967065	0.00336574	0.677676	0.850857	12	78509161	PAWR	0.0171951	0.4237
rs4548562	0.0967047	0.0033663	0.677699	0.850857	10	102546247	PAX2	0.112931	0.7219
rs17116523	0.0966998	0.00336795	0.677767	0.850857	14	81769270	SEL1L	0.0376952	0.1835
rs909561	0.0966833	0.00337339	0.677989	0.850857	6	16179810	DTNBP1	0.196127	0.1381
rs8176875	0.0966739	0.00337652	0.678117	0.850857	12	78516656	PAWR	0.0172043	0.4238
rs1008049	0.0966687	0.00337822	0.678186	0.850857	8	108728833	RSPO2	0.338259	0.03837
rs17595667	0.0966647	0.00337956	0.678241	0.850857	9	6918724	JMJD2C	0.326169	0.2058
rs11184994	0.0966607	0.00338087	0.678294	0.850857	1	107095780	NTNG1	0.297407	0.578
rs7234169	0.0966264	0.00339227	0.678757	0.850857	18	1853989	METTL4	0.286374	0.6079
rs7632817	0.0966191	0.0033947	0.678855	0.850857	3	142374611	?	0.300379	0.3469
rs2808356	0.0966084	0.00339825	0.678998	0.850857	12	78563066	PAWR	0.0172228	0.4242
rs493981	0.0965902	0.00340431	0.679243	0.850857	8	41730951	ANK1	0.118817	0.1488
rs7069806	0.0965822	0.00340698	0.67935	0.850857	10	129518490	TMEM12	0.0503772	0.8074
rs17281188	0.0965469	0.00341879	0.679823	0.850857	23	48073640	SLC38A5	0.084545	0.514
rs6753683	0.0965229	0.00342685	0.680145	0.850857	2	205400404	ALS2CR19	0.19354	0.6014
rs4970956	0.096515	0.00342948	0.68025	0.850857	1	148329441	TUFT1	0.41717	0.2285
rs2000434	0.0965121	0.00343046	0.680289	0.850857	21	34569474	KCNE2	0.32752	0.2892
rs1122096	0.0964871	0.00343889	0.680623	0.850857	1	23299972	HTR1D	0.178976	0.8126
rs6574803	0.0964808	0.003441	0.680707	0.850857	14	84639789	SEL1L	0.493787	0.4293
rs316375	0.0964681	0.00344527	0.680875	0.850857	16	9646546	GRIN2A	0.208923	0.1585
rs1916793	0.0964652	0.00344625	0.680914	0.850857	11	114228049	IGSF4	0.0237197	1
rs1158335	0.0964652	0.00344626	0.680915	0.850857	1	116331793	SLC22A15	0.116576	0.3078
rs6997451	0.0964591	0.00344831	0.680995	0.850857	8	27725483	PBK	0.425377	0.02264
rs4514489	0.0964445	0.00345326	0.68119	0.850857	12	40283954	PDZRN4	0.150352	0.65
rs1391765	0.0964099	0.00346496	0.681649	0.850857	17	8238191	NDEL1	0.0135355	1
rs4749022	0.0963983	0.00346888	0.681802	0.850857	10	25747023	GPR158	0.201631	0.03893
rs11099561	0.0963962	0.0034696	0.681831	0.850857	4	84244080	DKFZp686L1814	0.434054	0.0651
rs10980282	0.0963923	0.00347091	0.681882	0.850857	9	110078534	C9orf152	0.304804	0.438
rs9283418	0.0963888	0.0034721	0.681928	0.850857	1	188557409	RGS18	0.257305	1
rs10773384	0.0963645	0.00348037	0.68225	0.850857	12	126291530	?	0.302213	0.509
rs6525608	0.096363	0.0034809	0.682271	0.850857	23	144341629	?	0.483801	0.6446
rs9343616	0.0963412	0.00348833	0.682559	0.850857	6	78255483	HTR1B	0.354353	0.02635
rs2964064	0.0963405	0.00348857	0.682568	0.850857	5	173792342	HMP19	0.364865	1
rs2215562	0.09634	0.00348874	0.682575	0.850857	7	150007777	ATG9B	0.156623	0.8602
rs1504077	0.0963292	0.00349242	0.682717	0.850857	3	1125946	CNTN6	0.0904428	1
rs10113332	0.0963104	0.00349885	0.682965	0.850857	8	10691571	PINX1	0.242873	0.4884
rs10510896	0.0963079	0.00349969	0.682997	0.850857	3	63330132	CADPS	0.147224	0.8503
rs1267037	0.0963036	0.00350116	0.683054	0.850857	2	161923662	PSMD14	0.198749	0.8263
rs11100505	0.0962871	0.00350682	0.683271	0.850857	4	164797395	FLJ11184	0.462392	0.7791
rs12440538	0.0962844	0.00350773	0.683306	0.850857	15	90571510	SLCO3A1	0.102854	0.706
rs17799756	0.0962799	0.00350927	0.683365	0.850857	12	71580046	KCNC2	0.170479	0.8692
rs824602	0.0961975	0.00353765	0.684446	0.850857	10	25739199	GPR158	0.12966	0.5369
rs1998197	0.0961869	0.00354132	0.684585	0.850857	14	85170086	FLRT2	0.132218	0.6862
rs9599954	0.0961781	0.00354435	0.684699	0.850857	13	71823339	DACH1	0.255814	0.6252
rs12704914	0.0961722	0.00354641	0.684777	0.850857	7	96613456	TAC1	0.496228	0.09481
rs11917712	0.0961709	0.00354685	0.684793	0.850857	3	147370762	NA	0.00511027	1
rs2055978	0.0961608	0.00355033	0.684925	0.850857	3	147375989	NA	0.00511302	1
rs9981271	0.0961532	0.00355298	0.685024	0.850857	21	44691402	LRRC3	0.198093	0.9414
rs9346333	0.0961271	0.00356203	0.685364	0.850857	6	70483200	LMBRD1	0.393841	0.7333
rs448261	0.0961152	0.00356617	0.685518	0.850857	4	177813266	SPCS3	0.433259	0.8855
rs2154615	0.0961059	0.00356941	0.685639	0.850857	22	15475051	?	0.146963	0.8525
rs17034205	0.0960897	0.00357505	0.68585	0.850857	2	107461179	NA	0.00513236	1
rs10777800	0.096055	0.00358719	0.6863	0.850857	12	95444767	FLJ44112	0.0637783	0.3289
rs1040479	0.0960478	0.00358971	0.686393	0.850857	20	7565221	BMP2	0.143902	0.02942
rs12188743	0.0960261	0.00359732	0.686674	0.850857	5	117123231	?	0.269978	0.8596
rs10974490	0.0960122	0.00360219	0.686853	0.850857	9	435286	DOCK8	0.06324	0.8435
rs7226852	0.0960095	0.00360313	0.686887	0.850857	18	28289809	FAM59A	0.171251	0.624
rs11076837	0.0960088	0.00360337	0.686896	0.850857	16	4509441	C16orf5	0.296968	0.242
rs2225962	0.0960087	0.0036034	0.686897	0.850857	10	19363919	PLXDC2	0.160734	1
rs4311315	0.0960036	0.00360519	0.686963	0.850857	4	9799460	KIAA1729	0.31047	0.4724
rs17060733	0.0959931	0.00360892	0.6871	0.850857	8	21922879	NPM2	0.107806	0.0002152
rs3000891	0.0959899	0.00361003	0.687141	0.850857	1	12633603	LOC343066	0.145135	1
rs1275096	0.0959399	0.00362765	0.687783	0.850857	11	123047230	SCN3B	0.4896	0.7789
rs7885444	0.0959377	0.00362842	0.687811	0.850857	23	130220498	?	0.130352	0.5551
rs10162120	0.0959135	0.00363699	0.688122	0.850857	13	60218721	PCDH20	0.276503	0.6827
rs17314600	0.0959005	0.00364161	0.688289	0.850857	10	109446307	SORCS1	0.352477	0.3314
rs7826458	0.0958628	0.003655	0.688771	0.850857	8	10694816	PINX1	0.240801	0.5252
rs1981255	0.0958588	0.00365643	0.688823	0.850857	13	78378382	C13orf10	0.0239119	0.6242
rs9424538	0.0958506	0.00365936	0.688927	0.850857	1	230163657	SLC35F3	0.0137912	1
rs7840868	0.0958455	0.00366118	0.688993	0.850857	8	64336503	TTPA	0.478367	0.0691
rs11900078	0.0958434	0.00366191	0.689019	0.850857	2	56091787	EFEMP1	0.0832884	0.6505
rs6786114	0.0958428	0.00366211	0.689026	0.850857	3	180441750	KCNMB3	0.2051	0.9431
rs10146711	0.0958396	0.00366326	0.689067	0.850857	14	66967453	PLEK2	0.384884	0.26
rs735295	0.0958395	0.00366329	0.689068	0.850857	12	417944	MGC13183	0.247581	0.2369
rs17188416	0.0958342	0.00366519	0.689136	0.850857	1	207233708	HHAT	0.447627	0.4786
rs12687154	0.0958284	0.00366727	0.68921	0.850857	23	7474122	VCX-C	0.0579827	0.571
rs11934067	0.0957955	0.00367902	0.689629	0.850857	4	96798734	UNC5C	0.0135428	1
rs10035492	0.0957884	0.00368155	0.689719	0.850857	5	149234692	PDE6A	0.104865	0.1717
rs2652836	0.0957877	0.00368182	0.689728	0.850857	15	61183354	TPM1	0.233741	0.02976
rs2679258	0.0957705	0.00368796	0.689946	0.850857	7	2724587	CARD11	0.486261	0.03258
rs1020133	0.0957668	0.00368929	0.689993	0.850857	18	1859643	METTL4	0.286332	0.6091
rs16871026	0.0957462	0.00369669	0.690254	0.850857	6	32923466	TAP1	0.0233997	1
rs2829841	0.0957185	0.00370668	0.690605	0.850857	21	25944893	JAM2	0.12576	0.4544
rs6462867	0.09571	0.00370973	0.690712	0.850857	7	4291393	SDK1	0.0166936	0.4041
rs7675832	0.095705	0.00371154	0.690776	0.850857	4	37546635	FLJ11017	0.178282	0.5254
rs17575933	0.0957015	0.0037128	0.69082	0.850857	15	84060543	?	0.34454	0.6443
rs8051129	0.0956737	0.00372285	0.691171	0.850857	16	7222984	A2BP1	0.426932	0.8091
rs6430538	0.0956641	0.00372634	0.691292	0.850857	2	135373699	DKFZP566N034	0.433442	0.3199
rs2351155	0.0956566	0.00372906	0.691387	0.850857	2	50218896	NRXN1	0.421166	0.6681
rs5924031	0.0956533	0.00373023	0.691428	0.850857	23	86522972	KLHL4	0.186858	0.9114
rs3815738	0.0956464	0.00373274	0.691515	0.850857	5	147473793	SPINK5	0.0831533	0.8793
rs2084682	0.0956447	0.00373336	0.691536	0.850857	4	66090815	EPHA5	0.325122	0.5597
rs10741858	0.0956389	0.00373547	0.691609	0.850857	11	20855906	NELL1	0.159299	0.6031
rs10494631	0.0956376	0.00373593	0.691625	0.850857	1	186836586	FAM5C	0.0430339	0.5785
rs1841972	0.0956355	0.0037367	0.691652	0.850857	5	121824037	SNCAIP	0.211901	0.05147
rs2778427	0.0956304	0.00373857	0.691717	0.850857	9	28032988	LRRN6C	0.140743	0.4422
rs12907875	0.0956289	0.00373911	0.691735	0.850857	15	68217654	UACA	0.383271	0.6949
rs6415441	0.0956208	0.00374204	0.691837	0.850857	8	105961880	ZFPM2	0.407945	0.226
rs7137455	0.0956023	0.00374879	0.69207	0.850857	12	12555470	DUSP16	0.446515	0.3473
rs17184988	0.0955933	0.00375206	0.692182	0.850857	2	123780306	TSN	0.295852	0.0642
rs744776	0.0955759	0.00375838	0.692399	0.850857	15	31623922	?	0.0399674	1
rs6500606	0.0955758	0.00375843	0.692401	0.850857	16	4442515	DNAJA3	0.305481	0.1724
rs5976556	0.0955693	0.00376079	0.692482	0.850857	23	126300025	NA	0.00726588	1
rs150125	0.095567	0.00376165	0.692511	0.850857	6	91295724	MAP3K7	0.279214	0.05709
rs7899322	0.0955389	0.00377191	0.692862	0.850857	10	117643430	NA	0.00566038	1
rs4757741	0.0955358	0.00377306	0.692901	0.850857	11	18939210	MRGPRX1	0.459416	0.6064
rs7072737	0.0955172	0.00377989	0.693134	0.850857	10	102546165	PAX2	0.110716	0.9053
rs16836225	0.0955125	0.00378159	0.693192	0.850857	1	234553309	ZP4	0.0464804	0.5951
rs4919599	0.0955048	0.00378442	0.693288	0.850857	10	103633803	C10orf76	0.185884	0.002077
rs181940	0.0955011	0.00378578	0.693334	0.850857	5	16755375	MYO10	0.0134916	1
rs16928003	0.0954948	0.00378809	0.693412	0.850857	8	62937276	ASPH	0.0164509	0.01212
rs518457	0.0954784	0.00379412	0.693616	0.850857	9	132416069	FLJ46082	0.113978	0.08378
SNP_A-1917290	0.0954715	0.00379666	0.693702	0.850857	5	81879482		0.201243	0.4697
rs5927011	0.0954711	0.00379682	0.693707	0.850857	23	31136573	DMD	0.268319	0.6734
rs4620043	0.0954676	0.00379812	0.693751	0.850857	5	38801988	OSMR	0.376815	0.4012
rs10974439	0.0954658	0.00379879	0.693774	0.850857	9	428195	DOCK8	0.0630388	0.697
rs12309958	0.0954635	0.00379961	0.693801	0.850857	12	37344875	CPNE8	0.0204521	1
rs2383913	0.095445	0.00380645	0.694032	0.850857	8	74554634	STAU2	0.289445	0.335
rs7983292	0.0954407	0.00380804	0.694085	0.850857	13	85107869	SLITRK6	0.101704	0.0397
rs11812424	0.0954321	0.0038112	0.694191	0.850857	10	12785062	NA	0.00967742	1
rs10519182	0.0954298	0.00381208	0.694221	0.850857	15	76091791	KIAA1055	0.0259039	0.3505
rs12129836	0.0954252	0.00381376	0.694277	0.87642	1	48020477	?	0.278882	0.009449
rs7595056	0.0954059	0.00382093	0.694547	0.87642	2	58737889	BCL11A	0.240119	0.6555
rs7765586	0.0953911	0.00382639	0.694754	0.87642	6	153041223	SYNE1	0.290533	0.07927
rs16863376	0.0953133	0.00385536	0.695837	0.87642	3	152615878	MED12L	0.0384199	0.345
rs2520226	0.0953064	0.00385792	0.695932	0.87642	23	23722300	FLJ25444	0.292047	0.2242
rs1041171	0.0952881	0.00386477	0.696187	0.87642	14	46632111	MAMDC1	0.192623	0.8805
rs6578339	0.0952739	0.00387008	0.696383	0.87642	11	3342988	ZNF195	0.222012	0.1065
rs4798326	0.0952732	0.00387037	0.696394	0.87642	18	5239420	ZFP161	0.464112	0.709
rs8105738	0.0952473	0.00388009	0.696752	0.87642	19	63187472	ZNF606	0.29372	0.9553
rs6914716	0.0952464	0.00388042	0.696764	0.87642	6	76683476	MYO6	0.498644	0.226
rs6836319	0.095243	0.0038817	0.696811	0.87642	4	155103528	DCHS2	0.0131791	0.2742
rs7419377	0.095237	0.00388394	0.696894	0.87642	2	125592988	GYPC	0.430188	0.1957
rs4985534	0.0952078	0.00389496	0.697298	0.87642	16	69160721	SF3B3	0.484881	0.4567
rs1863583	0.0952049	0.00389604	0.697338	0.87642	18	59720523	SERPINB2	0.21198	0.7797
rs16869597	0.0952009	0.00389755	0.697393	0.87642	7	70868326	CALN1	0.22571	0.5932
rs1472768	0.0951897	0.00390176	0.697546	0.87642	12	115416752	FLJ42957	0.360528	0.513
rs2900971	0.0951815	0.00390487	0.69766	0.87642	2	123907998	CNTNAP5	0.444083	0.3217
rs9906356	0.0951738	0.00390777	0.697765	0.87642	17	33244369	TCF2	0.238685	0.7499
rs17036385	0.0951731	0.00390806	0.697776	0.87642	2	47372904	TACSTD1	0.117192	0.139
rs6642862	0.0951674	0.00391021	0.697854	0.87642	23	110155982	PAK3	0.028556	0.5216
rs17808829	0.0951561	0.00391449	0.69801	0.87642	4	91309136	MMRN1	0.389973	0.3045
rs13000289	0.095137	0.00392173	0.698272	0.87642	2	153480784	ARL6IP6	0.227401	0.7353
rs16833356	0.0951333	0.00392314	0.698323	0.87642	1	232617934	TM7SF1	0.0579004	0.3937
rs10739620	0.0951321	0.00392358	0.698339	0.87642	9	122682634	MNAB	0.348717	0.08978
rs7921636	0.0951311	0.00392397	0.698353	0.87642	10	125228477	GPR26	0.244492	0.1677
rs2303791	0.0951306	0.00392415	0.69836	0.87642	16	69089255	COG4	0.488618	0.4017
rs12493552	0.0951129	0.00393086	0.698602	0.87642	3	54460649	CACNA2D3	0.145205	1
rs1543095	0.0951119	0.00393124	0.698616	0.87642	4	67101312	CENPC1	0.399623	0.3841
rs6984991	0.0951088	0.00393242	0.698658	0.87642	8	121656346	SNTB1	0.391507	0.3258
rs2604950	0.0950967	0.00393704	0.698824	0.87642	16	83233723	C16orf44	0.392528	0.4646
rs7297553	0.0950906	0.00393936	0.698908	0.87642	12	79668125	MYF5	0.491185	0.4247
rs16971051	0.0950827	0.00394238	0.699016	0.87642	18	34719563	?	0.383602	0.8832
rs11240698	0.0950777	0.00394429	0.699085	0.87642	1	200908611	GOLT1A	0.416892	0.6671
rs17595877	0.0950716	0.00394659	0.699168	0.87642	9	6923222	JMJD2C	0.326954	0.2249
rs16921803	0.0950623	0.00395016	0.699295	0.87642	10	21764588	NEBL	0.0235262	0.6235
rs2441872	0.095029	0.00396289	0.699749	0.87642	8	105244972	RIMS2	0.320485	0.3936
rs10898165	0.0950266	0.0039638	0.699782	0.87642	11	83266596	DLG2	0.365156	0.3168
rs12122667	0.0950237	0.0039649	0.699821	0.87642	1	33696587	CSMD2	0.167394	1
rs4786500	0.095001	0.00397363	0.700131	0.87642	16	4465266	HSCARG	0.269523	1
rs471222	0.0949896	0.00397801	0.700286	0.87642	11	96327265	JRKL	0.437127	0.7407
rs17152302	0.0949851	0.00397971	0.700346	0.87642	8	10657436	SOX7	0.243804	0.2315
rs1777784	0.0949846	0.0039799	0.700353	0.87642	6	78292691	HTR1B	0.366703	0.248
rs2073984	0.0949714	0.00398498	0.700532	0.87642	7	95259118	DNCI1	0.351781	0.7975
rs6852045	0.0949639	0.0039879	0.700635	0.87642	4	153355477	FBXW7	0.258979	0.09583
rs11028045	0.0949593	0.00398965	0.700697	0.87642	11	24578725	LUZP2	0.0211268	1
rs6843082	0.0949511	0.00399283	0.700809	0.87642	4	112075671	PITX2	0.205275	0.1155
rs8030359	0.0949421	0.00399627	0.70093	0.87642	15	60607288	TLN2	0.454668	0.4822
rs12326278	0.0949216	0.00400419	0.701207	0.87642	18	41162389	SETBP1	0.0178186	1
rs1466612	0.0949146	0.00400691	0.701303	0.87642	6	98791187	C6orf167	0.122783	0.6625
rs1938302	0.0948948	0.00401457	0.70157	0.87642	1	45346911	ZSWIM5	0.123717	0.8309
rs11227513	0.0948919	0.00401568	0.701609	0.87642	11	55729437	OR5J2	0.0868861	0.5568
rs2454567	0.0948753	0.00402213	0.701833	0.87642	10	53403482	PRKG1	0.355616	0.307
rs2747496	0.0948629	0.00402694	0.702	0.87642	6	15244412	CD83	0.281182	0.1066
rs1511121	0.0948615	0.00402749	0.702019	0.87642	4	61238695	IGFBP7	0.188226	0.9387
rs2913896	0.0948582	0.00402878	0.702064	0.87642	5	175854067	ETEA	0.404881	0.2408
rs10893739	0.0948458	0.00403362	0.702232	0.87642	11	127142613	PRR10	0.123377	1
rs16970020	0.0948265	0.00404113	0.702491	0.87642	17	29907240	CCL1	0.132218	0.4779
rs5938070	0.0948198	0.00404374	0.702581	0.87642	23	74450099	ZDHHC15	0.0290635	1
rs17119898	0.0948123	0.00404666	0.702682	0.87642	14	83847676	FLRT2	0.218598	0.8919
rs12858300	0.0948018	0.00405076	0.702823	0.87642	23	113720393	HTR2C	0.0610215	0.3792
rs10741857	0.094789	0.00405575	0.702994	0.87642	11	20855739	NELL1	0.160734	0.6053
rs11245125	0.0947588	0.00406758	0.703399	0.87642	10	128419924	C10orf90	0.333515	0.4627
rs4778081	0.0947562	0.00406862	0.703434	0.87642	15	91404612	RGMA	0.436245	0.6701
rs4600308	0.0947534	0.00406969	0.703471	0.87642	12	69385261	PTPRR	0.455035	0.5124
rs9375227	0.0947486	0.00407158	0.703535	0.87642	6	123521464	C6orf213	0.28217	0.8627
rs1160706	0.0947484	0.00407168	0.703539	0.87642	2	66138626	MEIS1	0.321389	0.486
rs3009973	0.094743	0.00407376	0.70361	0.87642	1	45334673	ZSWIM5	0.124315	1
rs3793181	0.094739	0.00407536	0.703664	0.87642	7	157981303	LUZP5	0.118864	0.9107
rs2441816	0.0947356	0.00407668	0.703709	0.87642	8	105332149	RIMS2	0.415368	0.1974
rs4605345	0.0947236	0.00408141	0.70387	0.87642	2	9806335	TAF1B	0.376075	0.6565
rs2691229	0.0947179	0.00408365	0.703946	0.87642	19	56238454	KLK12	0.476331	0.3772
rs7117914	0.0947119	0.00408603	0.704026	0.87642	11	131906913	OPCML	0.0170824	0.4165
rs4468815	0.0947058	0.00408842	0.704107	0.87642	2	125580472	GYPC	0.429539	0.3668
rs6097122	0.0947057	0.00408845	0.704108	0.87642	20	50840744	ZNF218	0.417372	0.008354
rs4719831	0.094698	0.00409151	0.704212	0.87642	7	2997432	CARD11	0.2617	0.9521
rs849676	0.0946862	0.00409614	0.704368	0.87642	9	5433890	C9orf46	0.466595	0.6412
rs2885131	0.0946739	0.004101	0.704532	0.87642	14	75891156	ESRRB	0.285992	0.4529
rs7170462	0.0946731	0.00410133	0.704543	0.87642	15	61132675	TPM1	0.202099	0.08419
rs11921205	0.0946724	0.0041016	0.704553	0.87642	3	58621249	FAM3D	0.133131	0.4164
rs10097683	0.0946611	0.00410604	0.704702	0.87642	8	52699758	PCMTD1	0.260428	0.2735
rs6607539	0.0946526	0.0041094	0.704815	0.87642	23	74340701	ZDHHC15	0.0291262	1
rs2146767	0.0946526	0.0041094	0.704815	0.87642	23	74420469	ZDHHC15	0.0291262	1
rs4685240	0.094642	0.00411362	0.704956	0.87642	3	15178176	ZFYVE20	0.0925229	0.3339
rs7757198	0.0946238	0.00412084	0.705198	0.87642	6	22303312	PRL	0.0916174	0.6758
rs10010675	0.0946123	0.00412541	0.705351	0.87642	4	95095336	GRID2	0.409314	0.5307
rs10928512	0.0945804	0.00413808	0.705773	0.87642	2	135285034	DKFZP566N034	0.436325	0.06604
rs17440162	0.0945645	0.00414441	0.705983	0.87642	7	43458527	FLJ10803	0.204256	0.3854
rs9521853	0.0945433	0.00415289	0.706263	0.87642	13	110035261	FLJ10769	0.41959	0.8115
rs1412765	0.0945392	0.00415453	0.706317	0.87642	9	80768377	TLE1	0.0693921	0.4695
rs28825	0.0945047	0.00416833	0.706771	0.87642	5	109278529	MAN2A1	0.108672	0.1478
rs11220916	0.0944872	0.00417534	0.707001	0.87642	11	126810859	PRR10	0.47287	0.5753
rs17486127	0.0944701	0.0041822	0.707225	0.87642	2	72023534	CYP26B1	0.0132719	0.2759
rs16846246	0.0944594	0.00418653	0.707367	0.87642	4	72535854	SLC4A4	0.0588714	0.5238
rs17670446	0.0944315	0.00419777	0.707732	0.87642	11	107089864	SLN	0.084545	0.3709
rs12304288	0.0944221	0.00420154	0.707855	0.87642	12	66163667	DYRK2	0.113661	0.9084
rs2260671	0.0944151	0.0042044	0.707947	0.87642	12	64461176	?	0.072043	1
rs2280884	0.0944043	0.00420877	0.708088	0.87642	8	27670057	CCDC25	0.426036	0.02583
rs4416661	0.0943987	0.00421104	0.708162	0.87642	6	67745004	BAI3	0.476769	0.7094
rs11036043	0.0943982	0.00421124	0.708168	0.87642	11	40709930	API5	0.189024	0.219
rs4597474	0.0943956	0.00421226	0.708201	0.87642	2	182448133	NA	0.00967222	1
rs9453963	0.0943956	0.00421226	0.708201	0.87642	6	67770561	NA	0.00967222	1
rs12173152	0.0943857	0.00421629	0.708331	0.87642	5	32663667	SUB1	0.294324	0.1616
rs17005614	0.0943657	0.0042244	0.708592	0.87642	1	216023206	LYPLAL1	0.10935	0.2826
rs1756916	0.0943475	0.00423178	0.708829	0.87642	1	241915634	?	0.0880759	0.2472
rs9405550	0.0943274	0.00423998	0.709091	0.87642	6	2175063	GMDS	0.11135	0.04518
rs1079145	0.0943125	0.00424603	0.709284	0.87642	6	167331135	RNASET2	0.0794292	1
rs1956210	0.0942969	0.0042524	0.709486	0.87642	14	32111959	AKAP6	0.165316	1
rs1478747	0.0942955	0.00425298	0.709505	0.87642	11	134274636	?	0.241249	0.3109
rs2052291	0.0942816	0.00425863	0.709684	0.87642	12	95456946	FLJ44112	0.0641509	0.3328
SNP_A-1937468	0.094277	0.00426052	0.709744	0.87642	9	107421273		0.0626008	0.4325
rs17446835	0.0942767	0.00426065	0.709748	0.87642	7	46901875	TNS3	0.140845	0.2798
rs7701957	0.0942583	0.00426815	0.709986	0.87642	5	157727618	EBF	0.349228	0.3528
rs17169425	0.094253	0.00427036	0.710055	0.87642	7	16141167	?	0.0368676	0.5141
rs7193136	0.0942425	0.00427466	0.710191	0.87642	16	4520035	C16orf5	0.292427	0.1917
rs17387557	0.0942404	0.00427552	0.710218	0.87642	2	206487208	NRP2	0.0345759	0.1681
rs535509	0.0942385	0.00427631	0.710243	0.87642	1	188160138	FAM5C	0.0615219	1
rs3781298	0.0942238	0.00428231	0.710432	0.87642	10	103581467	KCNIP2	0.185484	0.002702
rs12188818	0.094223	0.00428265	0.710442	0.87642	5	126990507	LOC133619	0.193138	1
rs985205	0.0942173	0.00428498	0.710515	0.87642	11	27715568	BDNF	0.488412	0.2955
rs972341	0.094217	0.00428511	0.710519	0.87642	5	157977206	EBF	0.4137	0.5985
rs7589790	0.0942161	0.00428549	0.710532	0.87642	2	105892427	FHL2	0.375278	0.3923
rs10494630	0.0942049	0.00429009	0.710676	0.87642	1	186835972	FAM5C	0.0432796	0.5785
rs17156539	0.0941946	0.00429432	0.710808	0.87642	10	15389322	C10orf38	0.303243	0.153
rs1888839	0.094193	0.00429499	0.710829	0.87642	13	99800921	PCCA	0.252419	0.3897
rs25915	0.0941929	0.00429502	0.71083	0.87642	5	109020586	MAN2A1	0.198818	1
rs1007976	0.0941902	0.00429613	0.710865	0.87642	10	63640150	PLEKHK1	0.383008	0.2002
rs16984614	0.0941846	0.00429844	0.710937	0.87642	23	7466061	STS	0.058302	0.5716
rs2736544	0.0941755	0.00430219	0.711054	0.87642	11	5357836	OR51B5	0.177229	0.194
rs6467586	0.0941744	0.00430265	0.711068	0.87642	7	134486111	LOC346673	0.137276	0.6937
rs10134498	0.0941563	0.00431012	0.711301	0.87642	14	33072608	NPAS3	0.313178	1
rs11264900	0.0941456	0.00431455	0.711439	0.87642	1	154858822	KIRREL	0.32137	0.5565
rs7904383	0.0941449	0.00431484	0.711448	0.87642	10	117465896	ATRNL1	0.376486	0.5197
rs1487776	0.0941444	0.00431504	0.711454	0.87642	13	82439689	?	0.15458	0.5326
rs2026586	0.0941083	0.00433003	0.711917	0.87642	9	116702316	ASTN2	0.119677	0.1525
rs4333120	0.0941015	0.00433283	0.712004	0.87642	3	77251303	ROBO2	0.103076	0.02325
rs7052615	0.0940989	0.0043339	0.712037	0.87642	23	7471239	VCX-C	0.0583333	0.5716
rs7017039	0.0940913	0.00433708	0.712135	0.87642	8	26917217	ADRA1A	0.0315704	0.7052
rs10053567	0.0940894	0.00433786	0.712159	0.87642	5	63849152	R7BP	0.22531	0.6899
rs4918142	0.0940837	0.00434022	0.712232	0.87642	10	106695763	SORCS3	0.176075	0.6314
rs784671	0.0940609	0.00434974	0.712523	0.87642	9	106994696	RAD23B	0.292545	0.2167
rs702279	0.0940411	0.00435798	0.712776	0.87642	9	6959634	JMJD2C	0.326287	0.07172
rs4587427	0.0940325	0.00436158	0.712886	0.87642	9	89543856	GADD45G	0.383193	0.689
rs1953883	0.0940192	0.00436714	0.713055	0.87642	14	50549321	TRIM9	0.134699	0.366
rs6445664	0.0940175	0.00436782	0.713076	0.87642	3	54459140	CACNA2D3	0.143703	0.9248
rs16846839	0.0940088	0.00437149	0.713187	0.87642	1	223522702	CDC42BPA	0.0286023	0.1879
rs33951	0.0939836	0.00438203	0.713507	0.87642	5	141906092	SPRY4	0.23192	0.1162
rs5756233	0.0939585	0.00439256	0.713825	0.87642	22	35260296	CACNG2	0.389068	0.464
rs7713461	0.0939564	0.00439344	0.713851	0.87642	5	11220277	CTNND2	0.313272	0.1059
rs9462573	0.0939404	0.00440017	0.714054	0.87642	6	39905362	DAAM2	0.231327	0.2404
rs4836037	0.0939335	0.00440309	0.714142	0.87642	5	123119498	CSNK1G3	0.253631	0.4262
rs1777785	0.0938953	0.00441924	0.714625	0.87642	6	78292719	HTR1B	0.357503	0.02041
rs2025840	0.0938767	0.0044271	0.71486	0.87642	9	36791146	MELK	0.422554	0.9239
rs3818901	0.0938734	0.00442846	0.7149	0.87642	9	6931719	JMJD2C	0.326706	0.2261
rs1993676	0.093872	0.00442907	0.714918	0.87642	4	42572766	ATP8A1	0.0388979	0.1972
rs17048453	0.0938597	0.0044343	0.715074	0.87642	4	137363357	SLC7A11	0.27628	0.3192
rs8083025	0.0938481	0.0044392	0.715219	0.87642	18	73284898	GALR1	0.460668	0.9256
rs1484480	0.0938314	0.0044463	0.715429	0.87642	2	66149156	MEIS1	0.31708	0.668
rs452747	0.0938177	0.00445212	0.715601	0.87642	1	212734543	USH2A	0.0802703	1
rs2707169	0.0938014	0.00445908	0.715806	0.87642	23	23740833	KLHL15	0.296554	0.7428
rs2275215	0.0937931	0.00446262	0.71591	0.87642	6	129903085	ARHGAP18	0.279245	0.9541
rs5944611	0.0937795	0.00446839	0.716079	0.87642	23	26583141	?	0.324084	0.821
rs2139309	0.0937788	0.00446872	0.716089	0.87642	2	134745975	FLJ34870	0.319452	0.5577
rs11929956	0.0937709	0.00447206	0.716187	0.87642	4	128454828	PDZK6	0.46098	0.7088
rs16960881	0.0937452	0.00448306	0.716508	0.87642	17	60609580	RGS9	0.0239892	1
rs4934146	0.0937422	0.00448436	0.716546	0.87642	10	87810686	GRID1	0.130984	0.5405
rs759658	0.0937376	0.00448634	0.716604	0.87642	7	96962798	TAC1	0.0876344	0.4665
rs4735885	0.0937311	0.0044891	0.716684	0.87642	8	536302	C8orf42	0.196554	0.3403
rs3811879	0.093724	0.00449214	0.716773	0.87642	5	121807289	SNCAIP	0.226754	0.05405
rs12744616	0.0937171	0.00449511	0.716859	0.87642	1	104699317	NTNG1	0.137171	0.2021
rs9364063	0.0936882	0.00450755	0.717219	0.87642	6	70571471	COL19A1	0.394495	0.6973
rs7305694	0.0936838	0.00450942	0.717273	0.87642	12	18639617	PIK3C2G	0.311892	0.1435
rs1627220	0.0936665	0.0045169	0.717489	0.87642	2	84965114	?	0.104213	0.2516
rs16891340	0.0936654	0.00451737	0.717503	0.87642	6	39029340	DNAH8	0.106126	0.5418
rs11195714	0.0936514	0.00452339	0.717676	0.87642	10	113507320	GPAM	0.0612903	1
SNP_A-2282755	0.0936382	0.0045291	0.71784	0.87642	1	109058460		0.220797	0.3082
rs3751666	0.0936376	0.00452934	0.717847	0.87642	16	944695	FLJ12681	0.36973	0.7647
rs17200135	0.0936346	0.00453065	0.717884	0.87642	7	34642997	GPR154	0.0347334	0.1681
rs10929808	0.0936274	0.00453378	0.717974	0.87642	2	12519594	TRIB2	0.118525	0.1388
rs7651106	0.0936236	0.0045354	0.71802	0.87642	3	38779345	SCN10A	0.301969	0.04015
rs1475577	0.0936189	0.00453745	0.718079	0.87642	21	24364591	?	0.496486	0.002925
rs17392743	0.0935951	0.00454778	0.718374	0.87642	1	54476262	SSBP3	0.0382543	0.004528
rs16931308	0.0935927	0.00454879	0.718402	0.87642	8	65632682	BHLHB5	0.0530997	1
rs1295127	0.0935886	0.00455059	0.718454	0.87642	7	16090867	?	0.0411733	0.7675
rs9479015	0.0935656	0.00456059	0.718738	0.87642	6	151751423	AKAP12	0.0863095	1
rs314892	0.0935516	0.00456666	0.71891	0.87642	2	125704695	CNTNAP5	0.476832	0.889
rs10039017	0.0935227	0.00457926	0.719265	0.87642	5	28663100	CDH9	0.22578	0.7906
rs12149730	0.0935223	0.00457942	0.71927	0.87642	16	6302495	LOC440337	0.166667	0.3577
rs9397869	0.0935154	0.00458245	0.719355	0.87642	6	156378653	ARID1B	0.257396	0.671
rs16888338	0.0935001	0.00458915	0.719543	0.87642	8	117437108	NA	0.00974553	1
rs6999693	0.0934839	0.00459622	0.719742	0.87642	8	52767708	PCMTD1	0.245103	0.3133
rs1343484	0.0934733	0.00460086	0.719871	0.87642	6	78291084	HTR1B	0.362829	0.4825
rs6036175	0.0934679	0.00460322	0.719937	0.87642	20	22610738	SSTR4	0.278987	0.417
rs10766556	0.0934654	0.00460433	0.719968	0.87642	11	19402051	E2F8	0.354839	0.683
rs9966764	0.0934592	0.00460707	0.720045	0.87642	18	34686626	?	0.436901	0.1768
rs1499945	0.0934483	0.00461183	0.720177	0.87642	3	116702456	ZBTB20	0.408272	0.8829
rs2614079	0.0934479	0.00461203	0.720183	0.87642	8	28224578	PNOC	0.100111	0.01765
rs7808924	0.093431	0.00461944	0.720389	0.87642	7	70853465	CALN1	0.252311	0.578
rs7207973	0.0934176	0.00462533	0.720552	0.87642	17	66931267	KCNJ2	0.03894	0.7559
rs1285527	0.0934125	0.00462759	0.720615	0.87642	1	184074183	PLA2G4A	0.275955	0.353
rs1332891	0.0934056	0.00463064	0.720699	0.87642	9	84462815	NTRK2	0.427302	0.8497
rs1563485	0.0933968	0.0046345	0.720806	0.87642	2	199694662	SATB2	0.0175486	1
rs17031256	0.0933963	0.00463473	0.720812	0.87642	2	66127268	MEIS1	0.309498	0.5143
rs6762374	0.0933941	0.00463569	0.720839	0.87642	3	180148174	KCNMB2	0.16267	0.6684
rs10893678	0.0933807	0.00464161	0.721002	0.87642	11	126782050	PRR10	0.168154	0.8658
rs2054408	0.0933705	0.00464615	0.721127	0.87642	2	44581427	C2orf34	0.0105065	1
rs315958	0.0933533	0.00465377	0.721336	0.87642	2	113617082	IL1RN	0.318256	0.5552
rs10122379	0.0933281	0.00466493	0.721642	0.87642	9	8683234	PTPRD	0.0137466	1
rs12495112	0.0933019	0.00467658	0.721959	0.87642	3	89122747	CGGBP1	0.454945	0.5706
rs17821284	0.0933003	0.00467726	0.721978	0.87642	2	195683134	SLC39A10	0.013754	1
rs965003	0.0933003	0.00467729	0.721979	0.87642	7	145484092	?	0.0797958	0.1541
rs7258967	0.0932939	0.00468013	0.722056	0.87642	19	58798772	NA	0.00645856	1
rs11626422	0.0932861	0.00468358	0.72215	0.87642	14	93191523	?	0.0385445	0.05251
rs3735504	0.0932801	0.00468626	0.722222	0.87642	7	73115939	RFC2	0.0137392	0.2941
rs7187710	0.0932767	0.00468778	0.722264	0.87642	16	57653207	GOT2	0.0339074	0.1591
rs10828800	0.0932707	0.00469047	0.722336	0.87642	10	25755874	GPR158	0.207527	0.888
rs1890382	0.0932569	0.00469662	0.722503	0.87642	9	93762769	PHF2	0.240811	0.8989
rs13180928	0.0932412	0.00470362	0.722692	0.87642	5	153675575	GALNT10	0.268412	0.3722
rs4341302	0.0932377	0.00470522	0.722735	0.87642	23	110164446	PAK3	0.0286023	0.159
rs2514631	0.0932234	0.0047116	0.722906	0.87642	8	105378279	TM7SF4	0.343972	0.7959
rs6103	0.0932012	0.00472154	0.723173	0.87642	18	59721483	SERPINB2	0.214844	0.4836
rs2347654	0.0931959	0.00472396	0.723238	0.87642	3	16859812	PLCL2	0.188205	0.05172
rs12869355	0.0931802	0.004731	0.723426	0.87642	13	43376193	FLJ38725	0.481612	0.2637
rs6007211	0.0931611	0.00473957	0.723654	0.87642	22	43327885	ARHGAP8	0.312466	0.5497
rs1993185	0.0931594	0.00474035	0.723675	0.87642	10	33881963	NRP1	0.435205	0.7409
rs309045	0.0931527	0.00474337	0.723755	0.87642	12	28840592	FLJ11088	0.491644	0.4298
rs348444	0.0931457	0.00474653	0.723839	0.87642	5	100813725	ST8SIA4	0.22957	0.265
rs4892579	0.0931449	0.00474687	0.723848	0.87642	23	74428079	ZDHHC15	0.0292853	1
rs6741366	0.0931399	0.00474915	0.723909	0.87642	2	208705969	CRYGD	0.295717	0.653
rs1614316	0.0931372	0.00475037	0.723941	0.87642	3	106486305	ALCAM	0.483836	0.963
rs1149155	0.0931304	0.00475341	0.724022	0.87642	1	109061061	STXBP3	0.223315	0.3385
rs9557593	0.0931183	0.00475889	0.724167	0.87642	13	87198375	SLITRK5	0.200986	0.4236
rs11598974	0.0931136	0.00476102	0.724223	0.87642	10	30348681	?	0.0485961	0.00975
rs12624059	0.0931095	0.00476285	0.724271	0.87642	2	241413230	KIF1A	0.267983	0.5533
rs8125753	0.0931025	0.00476605	0.724356	0.87642	20	22631026	FOXA2	0.276566	0.1242
rs12148153	0.0930928	0.00477041	0.724471	0.87642	15	65502327	FLJ12476	0.113233	0.3543
rs12548130	0.0930899	0.00477174	0.724506	0.87642	8	52720948	PCMTD1	0.257838	0.3621
rs12664860	0.0930889	0.00477221	0.724518	0.87642	6	22517598	PRL	0.441113	0.203
rs1241640	0.0930698	0.00478084	0.724745	0.87642	14	24422783	STXBP6	0.1791	0.3391
rs11637448	0.0930283	0.00479974	0.725239	0.87642	15	81227727	LOC123722	0.167204	0.8028
rs7819427	0.0930231	0.00480208	0.7253	0.87642	8	88900881	WDR21C	0.153742	0.7884
rs7833799	0.0930045	0.00481059	0.725521	0.87642	8	27646494	SCARA3	0.420953	0.05032
rs6772373	0.0930034	0.00481108	0.725534	0.87642	3	5686860	GRM7	0.383134	0.5222
rs10094842	0.0929936	0.00481553	0.72565	0.87642	8	68744075	CPA6	0.0287634	0.1937
rs7532841	0.0929925	0.00481607	0.725663	0.87642	1	153825648	FLJ16478	0.208104	0.6182
rs10759884	0.0929869	0.00481863	0.72573	0.87642	9	116855984	ASTN2	0.128226	0.2542
rs1418361	0.092981	0.0048213	0.725799	0.87642	10	111993790	MXI1	0.173141	0.05793
rs7062732	0.0929804	0.00482157	0.725806	0.87642	23	7458713	VCX-C	0.0460172	0.2639
rs496567	0.0929737	0.00482467	0.725886	0.87642	1	15180563	FLJ43806	0.226807	0.6429
rs1842186	0.0929714	0.00482569	0.725912	0.87642	23	26663640	?	0.325888	0.7631
rs6011473	0.0929544	0.00483347	0.726113	0.87642	20	61021751	DATF1	0.20927	0.3956
rs6809747	0.0929534	0.00483392	0.726125	0.87642	3	77252417	ROBO2	0.101777	0.01581
rs8020741	0.0929479	0.00483646	0.72619	0.87642	14	99470266	EML1	0.466143	0.483
rs1477418	0.092947	0.00483689	0.726201	0.87642	16	81848061	CDH13	0.119783	0.5804
rs2051542	0.0929443	0.00483811	0.726233	0.87642	6	26216147	HIST1H1T	0.061828	0.8414
rs6862488	0.0929333	0.00484317	0.726363	0.87642	5	30309917	?	0.322108	0.5221
rs802568	0.0929327	0.00484344	0.72637	0.87642	7	145396891	?	0.0365395	1
rs2239580	0.0929297	0.00484482	0.726405	0.87642	14	30416824	COCH	0.133479	0.9195
rs304090	0.0929295	0.00484493	0.726408	0.87642	3	4494867	ITPR1	0.393611	0.1574
rs6999925	0.0929252	0.00484687	0.726458	0.87642	8	80949203	MRPS28	0.388581	0.9605
rs1887872	0.0929127	0.00485261	0.726605	0.87642	9	7176222	JMJD2C	0.237664	0.8972
rs6781829	0.092905	0.00485618	0.726696	0.87642	3	174509715	SPATA16	0.179301	0.207
rs410203	0.0929044	0.00485646	0.726703	0.87642	4	177813785	SPCS3	0.422953	0.2957
rs2733954	0.0928972	0.00485978	0.726788	0.87642	16	84393757	COX4I1	0.214407	0.3235
rs4432622	0.0928928	0.00486179	0.726839	0.87642	3	186038166	KIAA0804	0.351832	0.6839
SNP_A-2097146	0.0928812	0.00486716	0.726976	0.87642	1	196047058	NA	0.00941873	0.1492
rs2837283	0.0928684	0.00487305	0.727126	0.87642	21	40196614	PCP4	0.122161	0.6602
rs759450	0.0928675	0.00487345	0.727136	0.87642	2	206185110	ALS2CR19	0.364785	0.2298
rs17173651	0.0928581	0.0048778	0.727247	0.87642	7	150033292	ATG9B	0.158169	0.4815
rs7894595	0.0928362	0.00488792	0.727503	0.87642	10	112020870	MXI1	0.171993	0.9349
rs2135902	0.092831	0.00489036	0.727565	0.87642	4	171788038	AADAT	0.383866	0.3764
rs11196666	0.0928233	0.00489391	0.727654	0.87642	10	84715598	NRG3	0.163366	0.8638
rs8044961	0.0928179	0.00489643	0.727718	0.87642	16	928999	FLJ12681	0.365234	0.5077
rs3122411	0.0928161	0.00489727	0.727739	0.87642	1	40172872	CAP1	0.170522	0.5121
rs7698621	0.0927988	0.00490529	0.727941	0.87642	4	96785743	UNC5C	0.0339623	0.4687
rs5998330	0.0927935	0.00490775	0.728003	0.87642	22	30959258	SLC5A4	0.461828	0.9257
rs10908915	0.0927892	0.00490973	0.728053	0.87642	9	89544004	GADD45G	0.387419	0.8832
rs2183523	0.0927737	0.00491693	0.728233	0.87642	14	83524111	SEL1L	0.208513	0.5275
rs2733955	0.092759	0.00492382	0.728405	0.87642	16	84393792	COX4I1	0.209747	0.7794
rs4640525	0.092758	0.00492427	0.728417	0.87642	3	57238434	APPL	0.391703	0.1312
rs16916645	0.092755	0.00492567	0.728452	0.87642	12	13357133	FLJ33810	0.0997312	0.897
rs6083320	0.0927501	0.00492795	0.728509	0.87642	20	23839641	CST5	0.22593	0.06102
rs7265934	0.0927465	0.00492964	0.728551	0.87642	20	6264437	BMP2	0.300111	0.05005
rs17056883	0.0927425	0.00493151	0.728597	0.87642	5	159020517	IL12B	0.177174	0.4728
rs9574389	0.0927352	0.00493491	0.728682	0.87642	13	78739213	C13orf10	0.49837	0.9258
rs6663362	0.0927324	0.0049362	0.728714	0.87642	1	86434842	COL24A1	0.390016	0.5549
rs572528	0.0927316	0.00493659	0.728724	0.87642	15	51759776	WDR72	0.181966	0.5839
rs3130975	0.0927115	0.00494599	0.728957	0.87642	6	31189817	PSORS1C2	0.28614	0.4948
rs16933467	0.0927069	0.00494815	0.729011	0.87642	10	77811339	C10orf11	0.0206989	0.5521
rs7848001	0.0927054	0.00494881	0.729027	0.87642	9	29889965	LRRN6C	0.275121	0.1462
rs4457349	0.0926958	0.00495335	0.72914	0.87642	8	126563499	TRIB1	0.031014	0.02941
rs3818891	0.092693	0.00495463	0.729171	0.87642	9	6932146	JMJD2C	0.326789	0.2256
rs10009336	0.0926829	0.00495937	0.729288	0.87642	4	44321711	KCTD8	0.176025	0.5672
rs770521	0.0926818	0.0049599	0.729301	0.87642	17	27004671	HSA272196	0.149577	0.1907
rs6076990	0.0926813	0.00496013	0.729307	0.87642	20	6318283	BMP2	0.304911	0.1388
rs12552067	0.0926776	0.00496187	0.72935	0.87642	9	98346224	GPR51	0.103393	0.4513
rs6942495	0.0926627	0.00496885	0.729522	0.87642	7	81047164	CACNA2D1	0.485278	0.262
rs3109398	0.0926471	0.00497619	0.729702	0.87642	3	183884803	ATP11B	0.332127	0.6321
rs769964	0.0926444	0.00497746	0.729734	0.87642	2	200531934	NA	0.00514069	0.04543
rs16993583	0.0926278	0.0049853	0.729926	0.87642	21	36032734	C21orf18	0.0140011	1
rs11011637	0.0926212	0.00498838	0.730001	0.87642	10	20157950	PLXDC2	0.0615219	0.4173
rs7498252	0.0926181	0.00498988	0.730038	0.87642	16	10367148	ATF7IP2	0.273776	0.07364
rs8080285	0.0926133	0.00499215	0.730093	0.87642	17	18174753	NA	0.00591398	1
rs10837770	0.092605	0.00499602	0.730188	0.87642	11	42057367	LRRC4C	0.391257	0.5265
rs2117511	0.0925895	0.00500338	0.730367	0.87642	2	136296393	R3HDM1	0.116604	0.1424
rs2689374	0.0925441	0.00502487	0.730888	0.87642	20	50673018	ZFP64	0.327586	0.6353
rs12441796	0.0925419	0.00502592	0.730913	0.87642	15	63476795	NOPE	0.160724	0.4876
rs2873171	0.0925407	0.00502651	0.730927	0.87642	23	118611361	NA	0.0075594	1
rs205352	0.0925389	0.00502737	0.730948	0.87642	6	91305939	MAP3K7	0.281857	0.1866
rs11998409	0.092533	0.00503016	0.731015	0.87642	8	26920465	ADRA1A	0.0317204	0.7087
rs10485635	0.0925268	0.00503311	0.731086	0.87642	20	22645162	FOXA2	0.276873	0.8614
rs16960726	0.0925113	0.00504046	0.731263	0.87642	15	33337838	NA	0.00537634	1
rs3003609	0.0924915	0.0050499	0.73149	0.87642	9	128064309	DNM1	0.465823	1
rs6805861	0.0924905	0.00505038	0.731501	0.87642	3	440476	NA	0.00538213	1
rs2804262	0.0924434	0.00507287	0.732038	0.87642	9	549714	ANKRD15	0.218868	0.2215
rs1664256	0.0924345	0.00507716	0.73214	0.87642	10	61301422	CCDC6	0.423119	0.4715
rs1484198	0.0924315	0.0050786	0.732174	0.87642	15	44464565	SQRDL	0.231618	0.7386
rs1754281	0.0924167	0.00508567	0.732342	0.87642	10	25746342	GPR158	0.207907	0.8326
rs7324835	0.092412	0.00508794	0.732395	0.87642	13	60199174	PCDH20	0.317357	0.6601
rs6068236	0.0924098	0.00508901	0.732421	0.87642	20	50603050	ZFP64	0.314016	0.1612
rs2358953	0.0924091	0.00508933	0.732428	0.87642	12	64487619	?	0.0726242	0.8633
rs325300	0.0924056	0.005091	0.732468	0.87642	6	48420311	?	0.0653929	0.8506
rs10472733	0.092398	0.00509468	0.732555	0.87642	5	30354267	?	0.322319	0.4557
rs1465684	0.0923918	0.00509764	0.732624	0.87642	2	56098176	EFEMP1	0.343904	0.3512
rs7461472	0.0923917	0.0050977	0.732626	0.87642	8	135527585	ST3GAL1	0.286447	0.5699
rs2192100	0.092391	0.00509803	0.732634	0.87642	4	9934642	WDR1	0.072273	0.8628
rs10490984	0.092385	0.00510093	0.732702	0.87642	10	117644598	NA	0.00568182	1
rs3131476	0.0923738	0.00510628	0.732828	0.87642	23	76102834	FGF16	0.332603	0.06464
rs11149298	0.0923701	0.0051081	0.732871	0.87642	13	83914490	SLITRK1	0.478355	0.3052
rs11150	0.0923624	0.00511178	0.732957	0.87642	19	2948897	TLE2	0.153949	0.7894
rs7569426	0.09235	0.0051178	0.733098	0.87642	2	34383032	CRIM1	0.430258	0.1044
rs12115054	0.0923466	0.00511944	0.733137	0.87642	8	27158680	STMN4	0.017316	0.1018
rs10929915	0.0923416	0.00512184	0.733193	0.87642	2	14602486	FAM84A	0.385777	0.4005
rs875051	0.0923297	0.0051276	0.733327	0.87642	10	90347139	?	0.0368478	0.5141
rs11196606	0.0923224	0.00513113	0.73341	0.87642	10	84696633	NRG3	0.453905	0.1731
rs12698262	0.0923133	0.0051355	0.733512	0.87642	7	154693576	EN2	0.32861	0.03898
rs4428480	0.0923077	0.00513823	0.733575	0.87642	6	168551548	DACT2	0.312534	0.9566
rs898476	0.0923072	0.00513846	0.73358	0.87642	8	27646143	SCARA3	0.420368	0.01923
rs16976362	0.0923043	0.00513987	0.733613	0.87642	16	26735595	NA	0.00996767	1
rs2773498	0.0922938	0.00514497	0.733732	0.87642	10	11156988	CUGBP2	0.0269542	0.6423
rs2773490	0.0922938	0.00514497	0.733732	0.87642	10	11162621	CUGBP2	0.0269542	0.6423
rs13129156	0.092285	0.00514923	0.733831	0.87642	4	57822485	POLR2B	0.424153	0.6693
rs2143938	0.0922802	0.00515157	0.733885	0.87642	20	50610503	ZFP64	0.311927	0.1439
rs955665	0.0922662	0.00515839	0.734043	0.87642	15	77603212	MTHFS	0.460933	0.4259
rs9970723	0.0922657	0.00515862	0.734048	0.87642	1	232433127	NID1	0.308625	0.4799
rs803925	0.0922605	0.00516115	0.734107	0.87642	9	116482505	ASTN2	0.117581	0.2528
rs7026937	0.0922501	0.00516618	0.734223	0.87642	9	8548331	NA	0.0094086	0.1491
rs9487938	0.0922491	0.00516667	0.734234	0.87642	6	113071804	?	0.173311	0.1893
rs7873024	0.0922382	0.00517201	0.734357	0.87642	9	70926248	?	0.189787	0.4473
rs1105788	0.0922362	0.00517298	0.734379	0.87642	5	159723784	C1QTNF2	0.403722	0.289
rs1453322	0.0922344	0.00517384	0.734399	0.87642	2	234347438	UGT1A9	0.255188	0.493
rs4550682	0.0922316	0.0051752	0.73443	0.87642	2	84020766	LRRTM1	0.0134336	0.2836
rs7636107	0.0922171	0.00518228	0.734593	0.87642	3	113497982	CD200	0.347791	0.138
rs1868522	0.0922054	0.005188	0.734724	0.87642	3	42279788	CCK	0.488716	0.7808
rs12703532	0.0922037	0.00518883	0.734743	0.87642	7	142679481	TAS2R60	0.10624	0.5418
rs4790142	0.0922033	0.00518902	0.734747	0.87642	17	3318251	NYD-SP20	0.337027	0.04236
rs10454118	0.0921968	0.0051922	0.73482	0.87642	19	22351445	?	0.463053	0.4549
rs9324751	0.0921947	0.00519323	0.734844	0.87642	5	152900398	GRIA1	0.12938	0.8366
rs159822	0.0921766	0.00520207	0.735045	0.87642	5	151447865	NMUR2	0.204324	0.8301
rs4364115	0.0921747	0.005203	0.735067	0.87642	3	38870363	SCN11A	0.479379	0.5677
rs3851212	0.0921713	0.00520468	0.735105	0.87642	6	106930232	AIM1	0.059914	0.8364
rs6610698	0.092169	0.00520582	0.735131	0.87642	23	37440930	TCTE1L	0.249586	0.3658
rs869117	0.0921641	0.00520822	0.735185	0.87642	12	76097269	E2F7	0.294872	0.0722
rs16845464	0.0921483	0.00521597	0.735362	0.87642	1	169837722	TNFSF18	0.0312164	0.1018
rs11729916	0.0921427	0.00521871	0.735424	0.87642	4	84039463	SCD5	0.0267568	0.1411
rs921312	0.0921384	0.00522082	0.735472	0.87642	4	177808746	VEGFC	0.425377	0.3423
rs638266	0.0921241	0.00522785	0.735631	0.87642	11	105750701	AASDHPPT	0.211207	1
rs2910165	0.0920968	0.00524131	0.735934	0.87642	5	159735613	LOC63920	0.167029	0.9332
rs1916662	0.0920878	0.00524574	0.736034	0.87642	18	59714021	SERPINB2	0.21694	0.7308
rs1419088	0.0920807	0.00524923	0.736112	0.87642	6	78271259	HTR1B	0.361892	0.3388
rs16863900	0.0920562	0.00526135	0.736384	0.87642	1	167685922	C1orf129	0.328479	0.01552
rs4855383	0.0920301	0.00527428	0.736672	0.87642	3	69423215	FRMD4B	0.410416	0.9236
rs905307	0.0920293	0.00527467	0.736681	0.87642	2	109156666	EDAR	0.0736955	0.4956
rs7232350	0.0920277	0.00527546	0.736699	0.87642	18	53802771	?	0.415323	0.06962
rs6082948	0.0920219	0.00527838	0.736763	0.87642	20	2296149	TGM3	0.309292	0.7856
rs700004	0.0920034	0.00528756	0.736968	0.87642	6	44140309	MGC45491	0.181384	0.2633
rs9888320	0.09199	0.00529422	0.737115	0.87642	12	33420618	SYT10	0.286717	0.4958
rs883455	0.0919892	0.00529461	0.737124	0.87642	4	141582852	?	0.089468	0.253
rs4579834	0.0919792	0.0052996	0.737234	0.87642	10	4342318	KLF6	0.37961	0.8822
rs9587180	0.0919683	0.00530501	0.737353	0.87642	13	106158402	?	0.130108	0.6822
rs12915464	0.0919622	0.00530806	0.737421	0.87642	15	77592543	KIAA1024	0.460261	0.3722
rs4621519	0.0919281	0.0053251	0.737795	0.87642	5	52710428	MOCS2	0.118929	0.9108
rs12712778	0.0919244	0.00532695	0.737836	0.87642	2	41664569	SLC8A1	0.373832	0.2105
rs7955610	0.09192	0.00532916	0.737884	0.87642	12	948121	RAD52	0.18871	0.04066
rs4704933	0.0919152	0.00533152	0.737936	0.87642	5	157724435	EBF	0.415323	0.445
rs1494348	0.0919108	0.00533374	0.737984	0.87642	9	14780363	?	0.361551	0.2655
rs6591765	0.091902	0.00533817	0.738081	0.87642	11	62674829	MGC34821	0.334059	0.8341
rs4673049	0.0918964	0.00534097	0.738142	0.87642	2	223819633	KCNE4	0.154198	0.5332
rs6444989	0.091896	0.00534115	0.738146	0.87642	3	172638577	TNIK	0.369144	1
rs1556446	0.091887	0.00534568	0.738245	0.87642	10	121934964	SEC23IP	0.492227	0.9624
rs17082506	0.0918752	0.00535162	0.738374	0.87642	9	79345859	TLE4	0.226304	0.787
rs4778702	0.0918462	0.00536619	0.73869	0.87642	15	77588568	MTHFS	0.452355	0.5084
rs2236913	0.0918445	0.00536707	0.738709	0.87642	1	223380860	PSEN2	0.248018	0.4438
rs1471383	0.0918194	0.00537968	0.738981	0.87642	10	67634469	CTNNA3	0.186523	1
rs10776906	0.0918082	0.00538534	0.739103	0.87642	9	134918034	COL5A1	0.459385	0.8504
rs7025956	0.0918042	0.00538738	0.739147	0.87642	9	14778407	?	0.370471	0.5171
rs2570168	0.0918013	0.00538886	0.739178	0.87642	8	75999064	CRISPLD1	0.146745	0.08801
rs1957550	0.0917985	0.00539029	0.739209	0.87642	5	157442882	EBF	0.260337	0.628
rs7035981	0.0917762	0.00540157	0.739451	0.87642	9	16926283	BNC2	0.233897	0.7444
rs4431439	0.091776	0.00540167	0.739453	0.87642	6	16507659	ATXN1	0.363563	0.2105
rs4584902	0.0917732	0.00540308	0.739483	0.87642	18	34718756	?	0.380262	0.8042
rs9727443	0.0917693	0.00540505	0.739525	0.87642	1	241312422	HNRPU	0.177233	0.007719
rs9784254	0.0917623	0.00540861	0.739601	0.87642	3	4546005	ITPR1	0.229189	0.645
rs3026815	0.0917428	0.00541851	0.739812	0.87642	1	21409781	ECE1	0.245875	0.04975
rs3823287	0.0917402	0.00541984	0.739841	0.87642	6	2189720	GMDS	0.112695	0.06228
rs735625	0.0917332	0.00542338	0.739916	0.87642	20	31256665	RP11-49G10.8	0.474449	0.6091
rs10975714	0.0917214	0.0054294	0.740044	0.87642	9	6644000	UHRF2	0.153034	0.9284
rs2800629	0.0917159	0.0054322	0.740103	0.87642	6	153100031	SYNE1	0.257926	0.146
rs625351	0.0917156	0.00543233	0.740106	0.87642	9	4016743	GLIS3	0.0492691	0.8011
rs6707620	0.0917152	0.00543253	0.74011	0.87642	2	68970250	ARHGAP25	0.0394595	0.3632
rs2038615	0.0917087	0.00543585	0.74018	0.87642	6	153019381	SYNE1	0.309473	0.3287
rs1285524	0.0917049	0.00543779	0.740221	0.87642	1	184078474	PLA2G4A	0.275444	0.2694
rs1505323	0.0917034	0.00543855	0.740238	0.87642	7	9419015	NXPH1	0.259719	0.3976
rs230889	0.0916991	0.00544077	0.740284	0.87642	17	15164207	TEKT3	0.102981	0.6141
rs16921567	0.0916956	0.00544254	0.740322	0.87642	8	58143972	IMPAD1	0.0137838	0.2949
rs9595629	0.0916908	0.00544497	0.740373	0.87642	13	46721736	HTR2A	0.0739645	1
rs10249024	0.0916867	0.00544708	0.740418	0.87642	7	9799568	NDUFA4	0.407645	0.6599
rs9943237	0.0916867	0.00544709	0.740418	0.87642	1	169205674	C1orf105	0.253902	0.2901
rs16840459	0.0916841	0.0054484	0.740445	0.87642	1	237136238	GREM2	0.160976	0.7301
rs4889313	0.0916801	0.00545044	0.740488	0.87642	16	79956021	GAN	0.392146	0.2059
rs1505322	0.0916796	0.00545068	0.740494	0.87642	7	9418860	NXPH1	0.259709	0.3981
rs352979	0.0916763	0.00545239	0.74053	0.87642	2	142419845	LRP1B	0.375407	0.551
rs823036	0.0916575	0.005462	0.740732	0.87642	3	196178388	FLJ11301	0.0659103	0.2553
rs7248911	0.0916556	0.00546299	0.740752	0.87642	19	6717213	SH2D3A	0.213502	0.7272
rs6908263	0.0916528	0.00546438	0.740782	0.87642	6	26237354	HIST1H2AC	0.0638183	0.8446
rs7898389	0.0916523	0.00546467	0.740788	0.87642	10	85035142	NRG3	0.237723	0.0004076
rs4773007	0.0916508	0.00546544	0.740804	0.87642	13	108367257	MYR8	0.0473373	1
rs346119	0.091643	0.00546941	0.740887	0.87642	4	180058552	AGA	0.449462	0.3736
rs2306845	0.0916393	0.00547134	0.740927	0.87642	7	137247192	AKR1D1	0.0398158	1
rs709616	0.0916319	0.00547514	0.741007	0.87642	10	48251333	GDF10	0.0452586	0.2712
rs1743755	0.0916174	0.00548258	0.741162	0.87642	6	70272036	LMBRD1	0.296145	0.2886
rs3100102	0.0916156	0.00548347	0.741181	0.87642	2	83925235	LRRTM1	0.0135428	0.2856
rs1496512	0.0916136	0.00548451	0.741203	0.87642	3	89148729	EPHA3	0.478752	0.05112
rs7016934	0.0916067	0.00548807	0.741277	0.87642	8	27660674	CCDC25	0.41905	0.04021
rs10972333	0.0915993	0.00549187	0.741356	0.87642	9	35126146	KIAA1539	0.383524	0.4592
rs10132509	0.0915896	0.00549687	0.74146	0.87642	14	88273534	EML5	0.479268	0.03652
rs2076916	0.0915878	0.00549777	0.741479	0.87642	6	1954648	GMDS	0.32027	0.3364
rs2064190	0.0915731	0.00550537	0.741636	0.87642	6	22536549	HDGFL1	0.0344642	0.06454
rs16857687	0.0915726	0.00550561	0.741641	0.87642	2	143194361	KYNU	0.0810373	0.1569
rs7005531	0.0915709	0.0055065	0.74166	0.87642	8	10719627	PINX1	0.240997	0.9488
rs867875	0.0915626	0.00551076	0.741748	0.87642	7	79855521	CD36	0.0268673	1
rs2020059	0.0915516	0.00551647	0.741866	0.87642	4	171793141	AADAT	0.383127	0.3778
SNP_A-1864963	0.0915435	0.00552063	0.741952	0.87642	2	196357173		0.130248	0.8378
rs138127	0.0915434	0.00552068	0.741953	0.87642	22	42597137	PNPLA5	0.168022	0.8027
rs11122979	0.0915434	0.00552069	0.741953	0.87642	2	123890385	TSN	0.443666	0.3232
rs7801166	0.091529	0.00552811	0.742106	0.87642	7	142265042	OR9A2	0.137101	1
rs11083314	0.0915087	0.00553865	0.742322	0.87642	18	24844844	DSC3	0.255635	0.7116
rs12127655	0.0915025	0.00554186	0.742388	0.87642	1	166460117	SELE	0.134058	0.04135
rs13353673	0.0914941	0.00554623	0.742477	0.87642	4	182299107	MGC45800	0.323577	0.2211
rs4984990	0.0914757	0.00555576	0.742672	0.87642	16	928890	FLJ12681	0.365801	0.9202
rs12765847	0.0914727	0.00555731	0.742704	0.87642	10	4343908	AKR1CL2	0.390448	0.6606
rs2937859	0.0914687	0.00555939	0.742746	0.87642	15	61153335	LACTB	0.208151	0.1024
rs3769521	0.0914599	0.00556396	0.742839	0.87642	2	208942259	IDH1	0.173925	0.5719
rs10233697	0.0914513	0.00556846	0.742931	0.87642	7	43437438	STK17A	0.208874	0.7782
rs10518077	0.0914505	0.00556888	0.742939	0.87642	4	71398839	NYD-SP26	0.104735	0.5298
rs2180108	0.0914475	0.00557045	0.742971	0.87642	6	89711058	RNGTT	0.13257	0.919
rs1932067	0.091447	0.00557071	0.742976	0.87642	1	26006223	PAFAH2	0.129415	0.9169
rs116	0.0914363	0.00557628	0.743089	0.87642	7	24738538	OSBPL3	0.44086	0.4517
rs16978237	0.0914345	0.00557722	0.743109	0.87642	18	40783266	SETBP1	0.118063	0.1463
rs6719896	0.091407	0.00559154	0.743398	0.87642	2	105886922	FHL2	0.346319	0.6449
rs3778568	0.0914057	0.00559226	0.743413	0.87642	6	2170679	GMDS	0.111233	0.1245
rs17123770	0.0914033	0.00559352	0.743438	0.87642	14	50873256	NA	0.00564213	1
rs4825704	0.091403	0.00559364	0.74344	0.87642	23	119493979	CUL4B	0.470971	0.8417
rs10211024	0.0913873	0.00560187	0.743606	0.87642	2	238135776	COL6A3	0.217976	0.5867
rs7426144	0.0913851	0.005603	0.743629	0.87642	2	206231476	ALS2CR19	0.391209	0.007842
rs1341863	0.0913823	0.00560449	0.743659	0.87642	1	233209462	NA	0.0056482	1
rs3771281	0.0913809	0.00560521	0.743673	0.87642	2	47603932	MSH2	0.372554	0.8031
rs1773681	0.0913797	0.00560587	0.743687	0.87642	10	25746982	GPR158	0.131202	0.681
rs7879750	0.0913718	0.00560999	0.743769	0.87642	23	126363783	NA	0.00753498	1
rs1404382	0.0913662	0.00561295	0.743829	0.87642	4	58119100	LPHN3	0.0530425	0.6434
rs1558579	0.09136	0.00561619	0.743894	0.87642	7	29971499	Ells1	0.128997	0.9176
rs10755356	0.0913524	0.00562017	0.743973	0.87642	6	78276463	HTR1B	0.362338	0.4215
rs10898818	0.0913097	0.00564261	0.744421	0.87642	11	69498215	FGF3	0.28507	0.4851
rs11767561	0.0913089	0.00564307	0.74443	0.87642	7	52023731	COBL	0.0210129	1
rs971060	0.0913021	0.00564665	0.744501	0.87642	20	7536599	HAO1	0.140941	0.2083
rs7700615	0.0912981	0.00564878	0.744543	0.87642	5	30302915	?	0.325014	0.3109
rs926391	0.0912959	0.00564992	0.744566	0.87642	20	37123899	C20orf129	0.455621	0.6402
rs2914960	0.0912835	0.00565644	0.744695	0.87642	8	94759374	?	0.407647	0.9234
rs7943820	0.0912777	0.0056595	0.744756	0.87642	11	107894495	EXPH5	0.434307	0.7357
rs5974927	0.0912762	0.00566033	0.744772	0.87642	23	126511000	NA	0.00757166	1
rs707246	0.0912641	0.00566672	0.744898	0.87642	17	64914787	ABCA5	0.470921	0.3056
rs301688	0.0912624	0.00566762	0.744916	0.87642	13	60321333	PCDH20	0.10307	0.6139
rs294815	0.0912561	0.00567093	0.744981	0.87642	9	10191885	TYRP1	0.110751	0.1552
rs17107382	0.0912547	0.00567171	0.744996	0.87642	1	82050699	NA	0.00568797	1
rs8117748	0.0912544	0.00567184	0.744999	0.87642	20	22630921	SSTR4	0.278467	0.7729
rs4721494	0.0912506	0.00567386	0.745039	0.87642	7	16177855	?	0.0373656	1
rs2707407	0.0912502	0.00567407	0.745043	0.87642	5	103482656	?	0.393692	0.2043
rs1777814	0.0912475	0.00567548	0.745071	0.87642	6	78163914	HTR1B	0.0177994	1
rs12225448	0.0912454	0.00567659	0.745092	0.87642	11	41994582	API5	0.316667	0.3913
rs1503928	0.0912367	0.00568121	0.745183	0.87642	5	119820441	LOC51334	0.165491	0.8662
rs16874044	0.0912304	0.00568456	0.745249	0.87642	5	4833629	IRX1	0.152606	0.8581
rs2971899	0.0912181	0.00569109	0.745377	0.87642	2	155515191	KCNJ3	0.21047	0.8339
rs6442969	0.0912118	0.00569442	0.745442	0.87642	3	5670583	GRM7	0.381305	0.3721
rs8177583	0.0912072	0.00569688	0.74549	0.87642	10	6068059	IL15RA	0.137005	0.7677
rs10156913	0.091191	0.00570552	0.745659	0.87642	23	98537041	PCDH19	0.116712	0.2135
rs6505386	0.0911838	0.00570932	0.745733	0.87642	17	29247841	ACCN1	0.141855	0.341
rs2179462	0.0911834	0.00570954	0.745737	0.87642	20	2297390	TGM6	0.309304	0.785
rs12638620	0.0911701	0.00571662	0.745875	0.87642	3	63329590	CADPS	0.146853	0.9262
rs10521798	0.0911671	0.00571821	0.745906	0.87642	23	138170714	F9	0.0489247	0.7113
rs4741269	0.0911547	0.00572483	0.746034	0.87642	9	13018429	C9orf150	0.497541	0.3743
rs17270987	0.0911526	0.00572599	0.746057	0.87642	2	189898624	COL3A1	0.201025	0.4266
rs1476844	0.0911515	0.00572659	0.746069	0.87642	4	57980898	?	0.294569	0.7781
rs17448506	0.091149	0.00572788	0.746094	0.87642	4	42489326	ATP8A1	0.235089	0.606
rs16927166	0.0911267	0.00573984	0.746325	0.87642	11	1912680	TNNT3	0.0102481	1
rs7186151	0.091121	0.00574288	0.746383	0.87642	16	27156882	NSMCE1	0.336471	0.7952
rs13241833	0.091113	0.00574714	0.746465	0.87642	7	70808307	CALN1	0.058302	0.6747
rs7958705	0.0911106	0.00574845	0.746491	0.87642	12	5915142	TMEM16B	0.0529285	0.6428
rs745661	0.0910972	0.00575562	0.746629	0.87642	20	22629891	SSTR4	0.277358	1
rs9902949	0.0910844	0.0057625	0.746761	0.87642	17	65612300	KCNJ16	0.158537	0.2953
rs11249497	0.0910762	0.00576693	0.746846	0.87642	4	71418181	SMR3A	0.150242	0.2373
rs2454525	0.0910718	0.00576929	0.746891	0.87642	8	6482851	MCPH1	0.118585	0.4361
rs2196262	0.0910708	0.00576983	0.746901	0.87642	23	119596146	GLUD2	0.484632	0.2069
rs10754146	0.0910675	0.00577157	0.746934	0.87642	1	192390871	KCNT2	0.288763	0.8652
rs9371552	0.0910209	0.00579672	0.747413	0.87642	6	152182649	C6orf97	0.142626	0.03603
rs6500759	0.0910152	0.00579975	0.747471	0.87642	16	6083995	NA	0.0099946	1
rs1149158	0.0910145	0.00580017	0.747479	0.87642	1	109049614	STXBP3	0.214566	0.01386
rs10215875	0.0910044	0.00580563	0.747582	0.87642	7	20902324	SP4	0.263361	0.0001714
rs880932	0.0910016	0.00580711	0.74761	0.87642	2	238178963	MLPH	0.233081	0.2979
rs9490801	0.0909979	0.00580913	0.747649	0.87642	6	123896506	TRDN	0.339334	0.6794
rs4975681	0.0909974	0.00580939	0.747653	0.87642	5	1691716	?	0.277869	0.6001
rs1504147	0.09099	0.00581343	0.74773	0.87642	12	89657875	ATP2B1	0.0240801	0.2866
rs8125782	0.0909887	0.00581413	0.747743	0.87642	20	58271616	CDH4	0.118753	0.7393
rs4733142	0.0909792	0.00581928	0.74784	0.87642	8	32994669	FUT10	0.426882	0.7401
rs10772874	0.0909753	0.00582137	0.74788	0.87642	12	15790802	EPS8	0.300918	0.5806
rs4873572	0.090955	0.00583237	0.748087	0.87642	8	52764125	PXDNL	0.239932	0.2397
rs16961081	0.0909227	0.00584991	0.748415	0.87642	17	60623690	RGS9	0.0240801	1
rs12101080	0.0909206	0.00585107	0.748437	0.87642	14	92632608	ITPK1	0.208174	0.06527
rs6471074	0.0909079	0.00585802	0.748566	0.87642	8	133610812	LRRC6	0.26828	0.5161
rs12670489	0.0909059	0.00585912	0.748587	0.87642	7	150010218	ATG9B	0.156826	0.7916
rs11910666	0.0909033	0.00586049	0.748612	0.87642	21	22380025	C21orf74	0.123181	0.5194
rs11252339	0.0909005	0.00586202	0.748641	0.87642	10	4130580	KLF6	0.116254	0.7347
rs12718939	0.0908966	0.00586414	0.74868	0.87642	7	54879529	EGFR	0.297689	0.698
rs2384131	0.0908935	0.00586585	0.748712	0.87642	10	54527777	MBL2	0.0949946	1
rs13088891	0.0908824	0.0058719	0.748825	0.87642	3	73573692	PDZRN3	0.0606796	0.3113
rs12915481	0.0908815	0.00587241	0.748834	0.87642	15	77592580	MTHFS	0.45558	0.506
rs1125184	0.0908706	0.00587838	0.748945	0.87642	2	183146352	PDE1A	0.208602	0.0009387
rs10925394	0.0908691	0.00587918	0.74896	0.87642	1	233871139	RYR2	0.143011	0.2549
rs17642774	0.0908577	0.00588543	0.749075	0.87642	16	5891723	LOC440337	0.0828848	0.02041
rs3811873	0.0908572	0.00588567	0.74908	0.87642	5	121821376	SNCAIP	0.227298	0.05257
rs1921012	0.0908328	0.00589905	0.749327	0.87642	12	65463059	GRIP1	0.0269687	1
rs7991353	0.0908286	0.00590137	0.74937	0.87642	13	71443859	C13orf24	0.244057	0.1812
rs12467609	0.0908244	0.00590367	0.749412	0.87642	2	134977019	MGAT5	0.36947	0.4827
rs1777783	0.0908219	0.00590503	0.749437	0.87642	6	78292197	HTR1B	0.36244	0.5145
rs202765	0.0908164	0.00590804	0.749492	0.87642	23	130797177	MASK	0.243673	0.3173
rs7528993	0.0908107	0.00591119	0.74955	0.87642	1	187877535	FAM5C	0.485621	0.852
rs17659192	0.0908082	0.0059126	0.749576	0.87642	3	3083711	IL5RA	0.116766	1
rs529516	0.0908045	0.00591462	0.749613	0.87642	11	134268514	?	0.455333	0.6059
rs9812198	0.0907951	0.00591979	0.749708	0.87642	3	71962017	RYBP	0.443757	0.8143
rs10099021	0.0907866	0.00592447	0.749793	0.87642	8	10691637	PINX1	0.242695	0.5268
rs6584466	0.0907858	0.0059249	0.749801	0.87642	10	103724030	C10orf76	0.188613	0.001806
rs17160028	0.0907812	0.00592744	0.749848	0.87642	7	31065979	NA	0.00537346	1
rs10268574	0.0907792	0.00592853	0.749868	0.87642	7	87412825	ADAM22	0.174495	0.6262
rs8587	0.0907749	0.00593089	0.749911	0.87642	16	84370732	COX4NB	0.212953	0.1618
rs7486778	0.0907714	0.00593284	0.749946	0.87642	12	71561793	KCNC2	0.182087	0.8762
rs421360	0.0907706	0.00593327	0.749954	0.87642	2	183387290	NA	0.00537634	1
rs17327767	0.0907671	0.00593523	0.74999	0.87642	23	11238420	ARHGAP6	0.0656402	0.251
rs4757808	0.0907577	0.00594041	0.750084	0.87642	11	19396372	E2F8	0.354021	0.2231
rs9322864	0.090757	0.00594076	0.75009	0.87642	14	30266711	SCFD1	0.3036	0.1708
rs7830959	0.0907517	0.0059437	0.750144	0.87642	8	135509773	ST3GAL1	0.302319	0.8237
rs11192242	0.0907422	0.00594894	0.750239	0.87642	10	106694535	SORCS3	0.17617	0.7491
rs2077765	0.0907387	0.00595087	0.750274	0.87642	2	169273579	NA	0.00538503	1
rs11595639	0.090733	0.00595405	0.750332	0.87642	10	30363395	?	0.051164	0.02543
rs1398764	0.0907281	0.00595677	0.750381	0.87642	3	132963883	NA	0.00538793	1
rs2636968	0.0907265	0.00595765	0.750397	0.87642	5	118865967	HSD17B4	0.441161	0.3717
rs16955113	0.0907174	0.00596269	0.750488	0.87642	16	79942930	NA	0.00539084	1
rs9390961	0.0907159	0.00596352	0.750503	0.87642	6	96720824	FUT9	0.131321	0.61
rs6503543	0.0907105	0.00596649	0.750557	0.87642	17	35906370	TNS4	0.0601727	0.8369
rs6646111	0.0907066	0.00596863	0.750596	0.87642	23	117138560	NA	0.00782093	1
rs7934939	0.0907001	0.00597228	0.750662	0.87642	11	32297264	WT1	0.195393	0.941
rs17034130	0.0906959	0.00597459	0.750703	0.87642	2	107400484	NA	0.00539665	1
rs17083881	0.0906959	0.00597459	0.750703	0.87642	13	68128628	NA	0.00539665	1
rs7782579	0.0906892	0.00597833	0.750771	0.87642	7	142265000	OR6V1	0.134795	0.8411
rs7917391	0.0906874	0.00597933	0.750789	0.87642	10	111214970	SORCS1	0.0105462	1
rs10496093	0.090679	0.00598396	0.750872	0.87642	2	61530311	USP34	0.126347	0.2059
rs1869372	0.0906743	0.00598656	0.750919	0.87642	2	169295995	NA	0.00540249	1
rs10180407	0.0906736	0.005987	0.750926	0.87642	2	168726474	STK39	0.178282	0.9369
rs1526851	0.0906735	0.00598703	0.750927	0.87642	12	104388823	LOC387882	0.194975	1
rs1012088	0.0906608	0.00599408	0.751053	0.87642	12	76832719	NAV3	0.293855	0.6486
rs2312462	0.09066	0.00599455	0.751062	0.87642	3	49576259	BSN	0.260259	0.7174
rs11150193	0.0906566	0.00599645	0.751096	0.87642	16	78300363	DNCL2B	0.111267	0.4725
rs7802958	0.0906521	0.00599895	0.751141	0.87642	7	96770137	ACN9	0.390264	0.1441
rs2378438	0.090638	0.00600679	0.751281	0.87642	1	217761724	DUSP10	0.145352	0.4564
rs4883812	0.0906324	0.00600993	0.751337	0.87642	13	53441517	OLFM4	0.0994565	0.4358
rs3740184	0.0906114	0.00602164	0.751546	0.87642	10	127346534	?	0.0562466	0.1207
rs3981073	0.0906105	0.00602217	0.751555	0.87642	2	124845310	CNTNAP5	0.247541	0.452
rs16909046	0.0906091	0.00602292	0.751568	0.87642	10	58032349	NA	0.00542005	1
rs1354607	0.0905992	0.00602847	0.751667	0.87642	7	9419287	NXPH1	0.259538	0.433
rs2541534	0.0905981	0.00602905	0.751677	0.87642	16	10642881	NA	0.00542299	1
rs16857752	0.0905961	0.0060302	0.751698	0.87642	2	143213646	LRP1B	0.0822139	0.4415
rs3807708	0.090593	0.00603193	0.751728	0.87642	7	77413904	MAGI2	0.139114	0.3311
rs12603053	0.0905697	0.00604498	0.751959	0.87642	17	38983818	ETV4	0.29606	0.4626
rs7994296	0.0905692	0.00604528	0.751965	0.87642	13	71439121	DACH1	0.245298	0.1497
rs12894966	0.090569	0.00604535	0.751966	0.87642	14	39393635	FBXO33	0.410185	0.8071
[truncated: 2,165 more rows]
