# Supplementary material for: Genetic variation in the odorant receptors family 13 and the mhc loci influence mate selection in a multiple sclerosis dataset
Source: BMC Genomics. 2010 Nov 10;11:626. doi: 10.1186/1471-2164-11-626 (PMC3091764; doi:10.1186/1471-2164-11-626)
Supplement: Additional file 4 — Table S3. Top similarities at the regional level using Fisher values. Regions exhibiting an abundance of significantly similar SNPs (R2 > 0). [file 1471-2164-11-626-S4.XLS]

## Sheet: summary
chr	start	stop
9	102600000	107500000
11	61600000	63600000

## Sheet: top 100 regions
Region size	Chr	start	stop	fisher.meta.value	p
3.6 MBp	9	103900000	107500000	1.10267e-30	3.71941e-05
2 MBp	9	102600000	104600000	4.88362e-27	9.35454e-05
2 MBp	9	102700000	104700000	1.99198e-27	6.0024e-05
2 MBp	9	103900000	105900000	5.29098e-27	4.3611e-05
2 MBp	11	61600000	63600000	6.40015e-27	0.000240211
1.8 MBp	9	102600000	104400000	4.61205e-28	7.81983e-05
1.8 MBp	9	102700000	104500000	1.33848e-29	9.08595e-05
1.8 MBp	9	102800000	104600000	1.62483e-28	9.08265e-05
1.8 MBp	9	102900000	104700000	5.42189e-29	5.76701e-05
1.8 MBp	9	103000000	104800000	3.90953e-28	5.71037e-05
1.8 MBp	9	103100000	104900000	1.68983e-29	5.49028e-05
1.8 MBp	9	103200000	105000000	7.47759e-30	4.85673e-05
1.8 MBp	9	103300000	105100000	1.61273e-27	9.08926e-05
1.8 MBp	9	103400000	105200000	2.87153e-27	8.91424e-05
1.8 MBp	9	103500000	105300000	1.57939e-27	8.63334e-05
1.8 MBp	9	103600000	105400000	9.18848e-28	8.67378e-05
1.8 MBp	9	103700000	105500000	1.26114e-27	8.29187e-05
1.8 MBp	9	103800000	105600000	2.27058e-29	4.09433e-05
1.8 MBp	9	103900000	105700000	2.66577e-30	4.04924e-05
1.8 MBp	11	61600000	63400000	5.90675e-28	0.000682283
1.5 MBp	9	102700000	104200000	7.16716e-30	6.93097e-05
1.5 MBp	9	102800000	104300000	7.16716e-30	7.25268e-05
1.5 MBp	9	102900000	104400000	2.36574e-31	7.77363e-05
1.5 MBp	9	103000000	104500000	3.20496e-32	0.000144217
1.5 MBp	9	103100000	104600000	3.12253e-34	0.000209205
1.5 MBp	9	103200000	104700000	2.30656e-34	8.28363e-05
1.5 MBp	9	103300000	104800000	1.89356e-32	5.59472e-05
1.5 MBp	9	103400000	104900000	6.11182e-32	4.68516e-05
1.5 MBp	9	103500000	105000000	2.83412e-31	4.17955e-05
1.5 MBp	9	103600000	105100000	1.41426e-30	3.94633e-05
1.5 MBp	9	103700000	105200000	5.96567e-30	3.83083e-05
1.5 MBp	9	103800000	105300000	1.97229e-33	3.71416e-05
1.5 MBp	9	103900000	105400000	5.00279e-33	3.67431e-05
1.5 MBp	11	61600000	63100000	2.32247e-28	0.000794281
1 MBp	9	103200000	104200000	1.08766e-37	0.000134228
1 MBp	9	103300000	104300000	1.08766e-37	0.000146156
1 MBp	9	103400000	104400000	1.44836e-38	0.000132979
1 MBp	9	103500000	104500000	1.7306e-39	0.000146972
1 MBp	9	103600000	104600000	9.90394e-41	0.000165508
1 MBp	9	103700000	104700000	8.2731e-40	5.60852e-05
1 MBp	9	103800000	104800000	4.24492e-42	3.96416e-05
1 MBp	9	103900000	104900000	2.77913e-42	4.67902e-05
1 MBp	9	104000000	105000000	1.1721e-29	5.75308e-05
1 MBp	11	61900000	62900000	1.98717e-27	0.000507014
0.9 MBp	9	103200000	104100000	2.0587e-27	0.00010099
0.9 MBp	9	103250000	104150000	1.08766e-37	6.45494e-05
0.9 MBp	9	103300000	104200000	1.08766e-37	6.1177e-05
0.9 MBp	9	103350000	104250000	1.33498e-38	6.33633e-05
0.9 MBp	9	103400000	104300000	4.58579e-39	6.46998e-05
0.9 MBp	9	103450000	104350000	1.05158e-39	6.12145e-05
0.9 MBp	9	103500000	104400000	1.7306e-39	5.92066e-05
0.9 MBp	9	103550000	104450000	3.70645e-41	5.85823e-05
0.9 MBp	9	103600000	104500000	1.68611e-42	7.92644e-05
0.9 MBp	9	103650000	104550000	2.23689e-42	7.35294e-05
0.9 MBp	9	103700000	104600000	9.64378e-42	7.0373e-05
0.9 MBp	9	103750000	104650000	3.2172e-43	4.2123e-05
0.9 MBp	9	103800000	104700000	5.11791e-45	2.54207e-05
0.9 MBp	9	103850000	104750000	2.29957e-43	2.18103e-05
0.9 MBp	9	103900000	104800000	6.4386e-45	1.8546e-05
0.9 MBp	9	103950000	104850000	2.23297e-38	2.32266e-05
0.9 MBp	9	104000000	104900000	1.99635e-31	2.7239e-05
0.9 MBp	11	62000000	62900000	2.6161e-27	0.0009942
0.9 MBp	11	62300000	63200000	8.06378e-27	0.000636475
0.9 MBp	11	62350000	63250000	8.06378e-27	0.000651792
0.7 MBp	9	103400000	104100000	1.24915e-28	8.04764e-05
0.7 MBp	9	103450000	104150000	7.44909e-40	5.11247e-05
0.7 MBp	9	103500000	104200000	4.64618e-40	4.76508e-05
0.7 MBp	9	103550000	104250000	8.24719e-42	4.48833e-05
0.7 MBp	9	103600000	104300000	3.31871e-43	6.21891e-05
0.7 MBp	9	103650000	104350000	4.58821e-44	5.42476e-05
0.7 MBp	9	103700000	104400000	1.46736e-43	5.27315e-05
0.7 MBp	9	103750000	104450000	2.28671e-46	6.42591e-05
0.7 MBp	9	103800000	104500000	1.19143e-49	6.37511e-05
0.7 MBp	9	103850000	104550000	2.87084e-49	6.38244e-05
0.7 MBp	9	103900000	104600000	2.6933e-51	5.94601e-05
0.7 MBp	9	103950000	104650000	2.65947e-44	3.16416e-05
0.7 MBp	9	104000000	104700000	2.53894e-37	1.98255e-05
0.7 MBp	11	62200000	62900000	3.05304e-28	0.000821202
0.7 MBp	11	62250000	62950000	9.60461e-27	0.00074184
0.7 MBp	11	62300000	63000000	8.06378e-27	0.000764792
0.7 MBp	11	62350000	63050000	8.06378e-27	0.000641952
0.7 MBp	11	62400000	63100000	8.04097e-27	0.000591716
0.7 MBp	11	62450000	63150000	3.148e-27	0.000522403
0.7 MBp	11	62500000	63200000	3.148e-27	0.000518217
0.7 MBp	11	62550000	63250000	3.148e-27	0.000645265
0.5 MBp	9	103550000	104050000	3.58684e-27	5.98229e-05
0.5 MBp	9	103600000	104100000	4.12315e-32	9.30752e-05
0.5 MBp	9	103650000	104150000	2.67094e-44	4.3691e-05
0.5 MBp	9	103700000	104200000	2.67094e-44	4.07166e-05
0.5 MBp	9	103750000	104250000	2.93404e-47	4.72992e-05
0.5 MBp	9	103800000	104300000	1.07957e-50	4.68604e-05
0.5 MBp	9	103850000	104350000	1.29282e-51	4.40529e-05
0.5 MBp	9	103900000	104400000	5.26451e-54	4.19604e-05
0.5 MBp	9	103950000	104450000	5.46952e-49	4.52325e-05
0.5 MBp	9	104000000	104500000	3.84981e-43	4.36834e-05
0.5 MBp	11	62350000	62850000	6.7255e-27	0.000550479
0.5 MBp	11	62400000	62900000	7.64546e-29	0.000475737
0.5 MBp	11	62450000	62950000	1.0254e-27	0.000468189
0.5 MBp	11	62500000	63000000	3.148e-27	0.000470269
0.5 MBp	11	62550000	63050000	3.148e-27	0.000525732
