# Supplementary material for: Genetic variation in the odorant receptors family 13 and the mhc loci influence mate selection in a multiple sclerosis dataset
Source: BMC Genomics. 2010 Nov 10;11:626. doi: 10.1186/1471-2164-11-626 (PMC3091764; doi:10.1186/1471-2164-11-626)
Supplement: Additional file 5 — Table S4. Top dissimilarities at the regional level using Fisher values. Regions exhibiting an abundance of significantly dissimilar SNPs (R2 < 0). [file 1471-2164-11-626-S5.XLS]

## Sheet: summary
chr	start	stop
2	13000000	17400000
9	36900000	38000000

## Sheet: top 100 regions
Region size	Chr	start	stop	fisher.meta.value	p
3.6 MBp	2	13000000	16600000	1.28478e-25	4.41462e-05
3.6 MBp	2	13100000	16700000	1.39837e-25	4.64339e-05
3.6 MBp	2	13600000	17200000	2.83149e-25	5.10204e-05
3.6 MBp	2	13700000	17300000	2.46253e-26	4.01606e-05
3.6 MBp	2	13800000	17400000	2.23614e-29	4.02998e-05
2 MBp	2	13700000	15700000	2.61493e-36	7.21189e-05
2 MBp	2	13800000	15800000	4.24901e-35	6.5368e-05
2 MBp	2	13900000	15900000	5.24836e-31	5.64207e-05
2 MBp	2	14000000	16000000	2.29495e-29	4.34631e-05
2 MBp	2	14100000	16100000	7.19154e-29	4.21656e-05
2 MBp	2	14200000	16200000	7.25906e-29	4.75919e-05
2 MBp	2	14300000	16300000	7.25906e-29	4.72233e-05
2 MBp	2	14400000	16400000	2.80313e-29	5.26537e-05
2 MBp	2	14500000	16500000	2.75364e-29	6.19195e-05
2 MBp	2	14600000	16600000	2.74174e-29	5.93613e-05
2 MBp	2	14700000	16700000	1.49211e-28	5.64717e-05
2 MBp	2	14800000	16800000	8.24929e-27	6.32191e-05
2 MBp	2	14900000	16900000	6.64888e-27	6.47668e-05
2 MBp	2	15100000	17100000	3.11054e-27	7.33245e-05
2 MBp	2	15200000	17200000	1.05319e-29	7.7991e-05
2 MBp	2	15300000	17300000	9.23872e-27	7.45156e-05
2 MBp	2	15400000	17400000	1.21507e-25	7.15717e-05
1.8 MBp	2	13800000	15600000	2.55724e-26	7.13369e-05
1.8 MBp	2	13900000	15700000	3.87443e-33	6.7769e-05
1.8 MBp	2	14000000	15800000	1.75587e-31	6.3004e-05
1.8 MBp	2	14100000	15900000	7.64052e-32	5.73526e-05
1.8 MBp	2	14200000	16000000	3.48948e-30	4.31481e-05
1.8 MBp	2	14300000	16100000	2.46887e-29	4.094e-05
1.8 MBp	2	14400000	16200000	1.33587e-29	5.13875e-05
1.8 MBp	2	14500000	16300000	6.71447e-30	5.58597e-05
1.8 MBp	2	14600000	16400000	1.42658e-29	5.92909e-05
1.8 MBp	2	14700000	16500000	7.17286e-30	6.38978e-05
1.8 MBp	2	14800000	16600000	1.92824e-29	5.89484e-05
1.8 MBp	2	14900000	16700000	6.92312e-29	6.31313e-05
1.8 MBp	2	15000000	16800000	9.91144e-29	7.65931e-05
1.8 MBp	2	15100000	16900000	7.26683e-29	7.4151e-05
1.8 MBp	2	15200000	17000000	3.85767e-28	7.51202e-05
1.8 MBp	2	15300000	17100000	3.64241e-27	8.08016e-05
1.5 MBp	2	14200000	15700000	4.14906e-35	6.66667e-05
1.5 MBp	2	14300000	15800000	1.45198e-32	6.94155e-05
1.5 MBp	2	14400000	15900000	2.73965e-33	5.14192e-05
1.5 MBp	2	14500000	16000000	2.65371e-31	3.83083e-05
1.5 MBp	2	14600000	16100000	2.0469e-30	5.29998e-05
1.5 MBp	2	14700000	16200000	1.61156e-30	5.62936e-05
1.5 MBp	2	14800000	16300000	4.34006e-30	5.82479e-05
1.5 MBp	2	14900000	16400000	1.53457e-30	6.51721e-05
1.5 MBp	2	15000000	16500000	1.58287e-31	8.3949e-05
1.5 MBp	2	15100000	16600000	1.64426e-32	7.62079e-05
1.5 MBp	2	15200000	16700000	3.20042e-34	7.7688e-05
1.5 MBp	2	15300000	16800000	8.22831e-30	9.36856e-05
1 MBp	2	14700000	15700000	1.80743e-37	6.53424e-05
1 MBp	2	14800000	15800000	2.74936e-34	6.23752e-05
1 MBp	2	14900000	15900000	5.35844e-35	4.50897e-05
1 MBp	2	15000000	16000000	5.91248e-34	5.77434e-05
1 MBp	2	15100000	16100000	4.9068e-34	6.82035e-05
1 MBp	2	15200000	16200000	7.98119e-37	8.56604e-05
1 MBp	2	15300000	16300000	5.57091e-34	9.53289e-05
1 MBp	2	15400000	16400000	1.87183e-29	0.000107945
1 MBp	9	37000000	38000000	1.1629e-25	0.00021645
0.9 MBp	2	14700000	15600000	9.49298e-26	3.71554e-05
0.9 MBp	2	14750000	15650000	9.48344e-35	4.20628e-05
0.9 MBp	2	14800000	15700000	4.47449e-37	3.29272e-05
0.9 MBp	2	14850000	15750000	4.30541e-37	3.32138e-05
0.9 MBp	2	14900000	15800000	2.30059e-35	2.78195e-05
0.9 MBp	2	14950000	15850000	2.14069e-34	2.41861e-05
0.9 MBp	2	15000000	15900000	1.13276e-36	2.09301e-05
0.9 MBp	2	15050000	15950000	1.28408e-36	3.22393e-05
0.9 MBp	2	15100000	16000000	3.59786e-35	3.00734e-05
0.9 MBp	2	15150000	16050000	2.80587e-36	3.24591e-05
0.9 MBp	2	15200000	16100000	1.25445e-37	3.68895e-05
0.9 MBp	2	15250000	16150000	2.79662e-34	4.53186e-05
0.9 MBp	2	15300000	16200000	5.57091e-34	4.67639e-05
0.9 MBp	2	15350000	16250000	2.03256e-33	4.96278e-05
0.9 MBp	2	15400000	16300000	4.43169e-30	5.71429e-05
0.9 MBp	2	15450000	16350000	1.03648e-25	6.11995e-05
0.9 MBp	9	37000000	37900000	1.1629e-25	0.000235627
0.7 MBp	2	14900000	15600000	2.09359e-26	3.25882e-05
0.7 MBp	2	14950000	15650000	4.99387e-36	3.30644e-05
0.7 MBp	2	15000000	15700000	2.91766e-40	2.61151e-05
0.7 MBp	2	15050000	15750000	3.50551e-41	2.56463e-05
0.7 MBp	2	15100000	15800000	9.47771e-39	2.62192e-05
0.7 MBp	2	15150000	15850000	1.43314e-39	2.2482e-05
0.7 MBp	2	15200000	15900000	2.50067e-42	2.06868e-05
0.7 MBp	2	15250000	15950000	5.12416e-38	3.38776e-05
0.7 MBp	2	15300000	16000000	4.03347e-36	3.38685e-05
0.7 MBp	2	15350000	16050000	1.44441e-34	3.42865e-05
0.7 MBp	2	15400000	16100000	6.53268e-31	4.649e-05
0.7 MBp	2	15450000	16150000	3.47465e-26	5.83499e-05
0.5 MBp	2	15100000	15600000	7.02146e-30	3.14485e-05
0.5 MBp	2	15150000	15650000	4.10283e-42	3.42349e-05
0.5 MBp	2	15200000	15700000	3.59828e-47	2.95858e-05
0.5 MBp	2	15250000	15750000	1.16016e-43	3.52759e-05
0.5 MBp	2	15300000	15800000	1.14117e-40	2.91307e-05
0.5 MBp	2	15350000	15850000	1.80611e-38	2.45399e-05
0.5 MBp	2	15400000	15900000	5.44874e-36	1.86234e-05
0.5 MBp	2	15450000	15950000	6.08663e-30	4.25062e-05
0.5 MBp	9	36900000	37400000	1.65109e-26	0.00023644
0.5 MBp	9	36950000	37450000	1.99757e-27	0.000270783
0.5 MBp	9	37000000	37500000	4.94531e-28	0.000233176
0.5 MBp	9	37050000	37550000	3.17768e-25	0.000169233
