# Supplementary material for: Genetic variation in the odorant receptors family 13 and the mhc loci influence mate selection in a multiple sclerosis dataset
Source: BMC Genomics. 2010 Nov 10;11:626. doi: 10.1186/1471-2164-11-626 (PMC3091764; doi:10.1186/1471-2164-11-626)
Supplement: Additional file 7 — Table S5. IMAGEN regional p values. Regional scoring of the 3 MHC classes (Fisher meta value) was done in the same manner as the IMSGC. P values are obtained by shuffling couples 50,000 times. [file 1471-2164-11-626-S7.XLS]

## Sheet: IMAGEN better
similarity only	SNPs	Fisher Meta value	P
I	328	2.25497e-40	0.061
II	128	6.92958e-06	1
III	196	1.21665e-36	< 0.00002
dissimilarity only	SNPs	Fisher Meta value	P
I	165	4.42248e-10	0.98
II	73	1.45938e-05	0.93
III	80	8.48567e-09	0.12
combined similarity and dissimilarity	SNPs	Fisher Meta value	P
I	493	1.87623e-47	0.54
II	201	1.1553e-09	1
III	276	6.06225e-43	4e-05
