# Supplementary material for: Genetic variation in the odorant receptors family 13 and the mhc loci influence mate selection in a multiple sclerosis dataset
Source: BMC Genomics. 2010 Nov 10;11:626. doi: 10.1186/1471-2164-11-626 (PMC3091764; doi:10.1186/1471-2164-11-626)
Supplement: Additional file 9 — Table S7. Multiple-Sclerosis-associated SNPs. Spousal identity (R2) and uncorrected p-value for 11 SNPs associated with multiple sclerosis. After correction for 11 multiple comparisons, the spousal identity is not statistically significant. [file 1471-2164-11-626-S9.XLS]

## Sheet: genetic simlarity
SNP	R-pearson	uncorrected pvalue	MS related gene	number of sources
rs10492972	-0.0229814	0.488548	KIF1B	1
rs10735781	-0.00473818	0.886462	EVI5	1
rs6604026	-0.069751	0.0353383	EVI5-RPL5	1
rs2760524	0.0672922	0.0423459	RGS1	1
rs6897932	0.00287138	0.931047	IL7R	4
rs2104286	-0.0143973	0.66438	IL2RA	4
rs12368653	-0.0731051	0.0273895	METTL1	1
rs703842	-0.0616407	0.0629893	METTL1	2
rs2051322	-0.0102288	0.757896	CD226	1
rs8112449	-0.0161934	0.625544	TYK2	1
rs1569723	-0.0319553	0.33545	CD41	1

## Sheet: Reported MS genes
REF	rsID	GeneName	REF
anz10	rs10492972	KIF1B	anz10
anz5	rs11808092	EVI5-RPL5	anz5
12	rs10735781	EVI5	12
anz3	rs6604026	EVI5-RPL5	anz3
anz2	rs1335532	CD58	anz2
Sawcer	rs2300747	CD58	Sawcer
7	rs2300747	CD58	7
LN8	rs2300747	CD58	LN8
LN10	rs2760524	RGS1	LN10
LN15	rs882300	CXCR4	LN15
LN12	rs4680534	IL12A	LN12
Sawcer	rs6897932	IL7R	Sawcer
9	rs6897932	IL7R	9
anz7	rs6897932	IL7R	anz7
LN14	rs6897932	IL7R	LN14
LN13	rs6896969	PTGER4	LN13
LN9	rs2523393	HLA-B	LN9
8	rs3135388	HLA-DRA (DRB1 tag)	8
LN11	rs3135388	HLA-DRB1	LN11
anz1	rs9271366	HLA-DRB1	anz1
LN16	rs9321619	OLIG3/TNFAIP3	LN16
Sawcer	rs2104286	IL2RA	Sawcer
6	rs2104286	IL2RA	6
anz4	rs2104286	IL2RA	anz4
LN7	rs2104286	IL2RA	LN7
LN2	rs1250540	ZMIZ1	LN2
Sawcer	rs17824933	CD6	Sawcer
4	rs17824933	CD6	4
LN4	rs17824933	CD6	LN4
Sawcer	rs1800693	TNFRSF1A	Sawcer
5	rs1800693	TNFRSF1A	5
LN6	rs1800693	TNFRSF1A	LN6
anzN1	rs10876994	METTL1	anzN1
anzN1	rs12368653	METTL1	anzN1
anzN1	rs703842	METTL1	anzN1
Sawcer	rs703842	METTL1	Sawcer
LN5	rs1790100	MPHOSPH9	LN5
11	rs727986	GPC5	11
anz6	rs7404554	CLEC16A	anz6
LN1	rs11865121	CLEC16A	LN1
Sawcer	rs12708716	CLEC16A	Sawcer
1	rs12708716	CLEC16A	1
Sawcer	rs17445836	IRF8	Sawcer
3	rs17445836	near IRF8 / ICSBP1	3
LN3	rs17445836	IRF8	LN3
10	rs763361	CD226	10
anz9	rs2051322	CD226	anz9
Sawcer	rs34536443	TYK2	Sawcer
2	rs34536443	TYK2	2
anz8	rs8112449	TYK2	anz8
anzN2	rs6074022	CD40	anzN2
anzN2	rs1569723	CD41	anzN2
anzN2	rs6131010	CD42	anzN2

## Sheet: Follow-upPA
UCSF Status	REF	rsID	GeneName	Chromosome	Position	SNPtype	OR	MinorAllele	AncestralAllele	CEU(C) HapMap MAF	ASW (A) HapMap MAF	Pvalue		cases	controls	Pvalue	OR	cases	controls	Pvalue	OR
NOT Confirmed	anz10	rs10492972	KIF1B	1	10275699	intron	1.04	T	Imp	0.323	0.315	0.44		0.316	0.324	7.9 10 1	0.96	0.319	0.319	1.0	1.00
ok	anz5	rs11808092	EVI5-RPL5	1	92845816	missense	1.20	C	Gen	0.292	0.256	9.6 10 e-5		0.281	0.260	1.3 10 2	1.11	0.286	0.258	1.5 10 5	1.16
	12	rs10735781	EVI5	1	92893695	intron 10/11		G	G	0.34	0.54
	anz3	rs6604026	EVI5-RPL5	1	93076191	intron	1.20	A	Gen	0.310	0.273	1.3 10 4		0.305	0.278	2.1 10 3	1.14	0.307	0.275	2.5 10 6	1.17
ok	anz2	rs1335532	CD58	1	116902480	intron	0.80	A	Gen	0.101	0.124	1.1 10 3		0.106	0.134	1.1 10 5	0.76	0.104	0.128	9.6 10 8	0.78
	Sawcer	rs2300747	CD58	1	116905737	intron	1.3			88				1.006	23		rs2300747	chr1	single	intron	0
	7	rs2300747	CD58	1	116905738	intron 1/2		G	A	0.13	0.26
	LN8	rs2300747	CD58	1	116905738	intron	1.22
TO ORDER ?	LN10	rs2760524	RGS1	1	190797171	unknown	1.13
TO ORDER ?	LN15	rs882300	CXCR4	2	136692725	unknown	1.15
TO ORDER ?	LN12	rs4680534	IL12A	3	161181639	unknown	1.11
ok	Sawcer	rs6897932	IL7R	5	35910331	coding-synon,cds-reference,missense	1.18			75				1.0047	14		rs6897932	chr5	single	coding-synon,cds-reference,missense	0
	9	rs6897932	IL7R	5	35910332	T244I		T	C	0.24	0.1
	anz7	rs6897932	IL7R	5	35910332	coding-synon	0.93	G	Gen	0.253	0.267	1.3 10 1		0.231	0.258	1.3 10 3	0.86	0.24	0.264	1.3 10 3	0.91
	LN14	rs6897932	IL7R	5	35910332	coding-synon,cds-reference,missense	1.11
TO ORDER ?	LN13	rs6896969	PTGER4	5	40460183	unknown	1.09
TO ORDER ?	LN9	rs2523393	HLA-B	6	29813638	unknown	1.21
ok	8	rs3135388	HLA-DRA (DRB1 tag)	6	32521029	3' near gene		T	C	0.19	0.04
	LN11	rs3135388	HLA-DRB1	6	32521029	near-gene-3	2.77
	anz1	rs9271366	HLA-DRB1	6	32694832	intron	2.68	A	Gen	0.329	0.155	6.9 10 89		0.339	0.151	8.7 10 100	2.88	0.335	0.153	7.0 10 184	2.78
TO ORDER ?	LN16	rs9321619	OLIG3/TNFAIP3	6	137916101	unknown	1.11
ok	Sawcer	rs2104286	IL2RA	10	6139050	intron	1.19			75				1.0052	15		rs2104286	chr10	single	intron	0
	6	rs2104286	IL2RA	10	6139051	intron 1/25		G	A	0.25	0.08
	anz4	rs2104286	IL2RA	10	6139051	intron	0.86	A	Imp	0.234	0.263	2.1 10 3		0.241	0.272	2.6 10 4	0.85	0.238	0.267	7.4 10 6	0.86		720	V$S8_01
	LN7	rs2104286	IL2RA	10	6139051	intron	1.14																1327	V$MYB_Q6
TO ORDER ?	LN2	rs1250540	ZMIZ1	10	80706013	intron	1.12																20	V$RFX1_02
ok	Sawcer	rs17824933	CD6	11	60517187	intron	1.18			25				1.0056	7		rs17824933	chr11	single	intron	0		3	V$AREB6_01
	4	rs17824933	CD6	11	60517188	intron 1/2		G	C	0.2	0.0 (YRI)												1547	V$CHX10_01
	LN4	rs17824933	CD6	11	60517188	intron	1.16																610	V$SREBP1_02
ok	Sawcer	rs1800693	TNFRSF1A	12	6310269	intron	1.2			45				1.0083	12		rs1800693	chr12	single	intron	0		92	V$P53_01
	5	rs1800693	TNFRSF1A	12	6310270	intron 5/6		G	A	0.48	0.36												32	V$PPARG_02
	LN6	rs1800693	TNFRSF1A	12	6310270	intron	1.22																8563	V$POU3F2_01
TO ORDER ?	anzN1	rs10876994	METTL1	12	56351004	ANZ, IMSGC	0.82	A	Imp	0.219	0.256	4.9 10 5		0.228	0.276	6.1 10 8	0.78	0.224	0.264	2.7 10 10	0.80
	anzN1	rs12368653	METTL1	12	56419523	ANZ, IMSGC	1.19	G	Gen	0.521	0.477	4.6 10 5		0.510	0.474	2.6 10 4	1.15	0.515	0.476	1.0 10 7	1.17
	anzN1	rs703842	METTL1	12	56449006	ANZ, IMSGC	0.81	A	Gen	0.281	0.326	4.1 10 6		0.293	0.339	1.4 10 6	0.81	0.288	0.331	5.4 10 11	0.81
	Sawcer	rs703842	METTL1	12	56449005	near-gene-5,untranslated-3	1.23		71					17		rs703842	chr12	single	near-gene-5,untranslated-3	0
TO ORDER ?	LN5	rs1790100	MPHOSPH9	12	122222678	intron	1.1
ok	11	rs727986	GPC5	13	92009340	intron 7/8		C	T	0.26	0.41
ok	anz6	rs7404554	CLEC16A	16	10960425	intron	1.18	A	Gen	0.434	0.394	1.1 10 4		Assay	–	–	–	–
	LN1	rs11865121	CLEC16A	16	11074189	intron	1.13
	Sawcer	rs12708716	CLEC16A	16	11087373	intron	1.18			69				1.0055	14		rs12708716	chr16	single	intron	0
	1	rs12708716	CLEC16A	16	11087374	intron		G	A	0.32	0.44
ok	Sawcer	rs17445836	IRF8	16	84575163	unknown	1.25			81				1.0067	19		rs17445836	chr16	single	unknown	61451
	3	rs17445836	near IRF8 / ICSBP1	16	84575164	intergenic		A	G	0.27	0.01 (YRI)
	LN3	rs17445836	IRF8	16	84575164	unknown	1.19
ok	10	rs763361	CD226	18	65682622	ex7 (S307G)		T	T	0.5	0.64
	anz9	rs2051322	CD226	18	65701566	intron	0.87	G	Gen	0.102	0.116	3.8 10 2		0.121	0.112	9.1 10 1	1.09	0.113	0.114	6.5 10 1	0.98
ok	Sawcer	rs34536443	TYK2	19	10324117	cds-reference,missense	1.32			97				1.002	24		rs34536443	chr19	single	cds-reference,missense	0
	2	rs34536443	TYK2	19	10324118	ex23 (A1104P)		C	unknown	0.033	-
	anz8	rs8118449 means rs8112449	TYK2	19	10381064	intron	0.85	G	Gen	0.293	0.328	5.2 10 4		0.321	0.327	2.6 10 1	0.97	0.309	0.327	3.5 10 3	0.91
TO ORDER ?	anzN2	rs6074022	CD40	20	44,173,603	ANZ, cand	1.22	A	Gen	0.287	0.247	2.5 10 5		0.275	0.245	4.6 10 4	1.17	0.280	0.247	1.3 10 7	1.20
	anzN2	rs1569723	CD41	20	44,175,471	ANZ, cand	1.22	A	Gen	0.287	0.248	3.3 10 5		0.274	0.245	7.4 10 4	1.16	0.279	0.247	2.9 10 7	1.19
	anzN2	rs6131010	CD42	20	44,157,712	ANZ, cand	1.21	G	Imp	0.291	0.253	6.7 10 5		0.287	0.262	3.0 10 3	1.14	0.289	0.257	8.5 10 7	1.18
